# Supplementary material for: Abscisic Acid Enhances Ex Vitro Acclimatization Performance in Hop (Humulus lupulus L.)
Source: Int J Mol Sci. 2025 Jul 18;26(14):6923. doi: 10.3390/ijms26146923 (PMC12294887; doi:10.3390/ijms26146923)
Supplement: Supplementary file 1 [file ijms-26-06923-s001.zip]

Archive with 2 entries (2 files):
- Supplementary figures S1 to S4.pdf
- Supplementary file 1.csv
