# Supplementary material for: Abscisic Acid Enhances Ex Vitro Acclimatization Performance in Hop (Humulus lupulus L.)
Source: Int J Mol Sci. 2025 Jul 18;26(14):6923. doi: 10.3390/ijms26146923 (PMC12294887; doi:10.3390/ijms26146923)
Supplement: Supplementary file 1 [file ijms-26-06923-s001.zip › Supplementary file 1.csv]

Run	curated_organism	curated_tissue	curated_stage	curated_cultivar	curated_sex	Assay Type	AvgSpotLen	Bases	BioProject	BioSample	Bytes	Center Name	Consent	DATASTORE filetype	DATASTORE provider	DATASTORE region	Experiment	Instrument	LibraryLayout	LibrarySelection	LibrarySource	Organism	Platform	ReleaseDate	create_date	version	Sample Name	SRA Study	Library Name	Cultivar	tissue	BioSampleModel	geo_loc_name_country	geo_loc_name_country_continent	geo_loc_name	dev_stage	common_name	ENA-FIRST-PUBLIC (run)	ena_first_public	ENA-LAST-UPDATE (run)	ENA_last_update	external_id	INSDC_center_alias	INSDC_center_name	INSDC_first_public	INSDC_last_update	INSDC_status	Sample_Name	Submitter_Id
ERR1437590	Humulus lupulus	shoot system	sprout	Celeia		RNA-Seq	50	185490300	PRJEB14243	SAMEA4021734	129798528	CENTRE FOR PLANT BIOTECHNOLOGY AND BREEDING, BIOTE	public	run.zq,sra	gs,ncbi,s3	gs.US,ncbi.public,s3.us-east-1	ERX1507968	Illumina HiSeq 2000	SINGLE	unspecified	TRANSCRIPTOMIC	Humulus lupulus	ILLUMINA	2016-10-01T00:00:00Z	2016-10-06T07:29:00Z	1	SAMEA4021734	ERP015876	unspecified	Celeia							European hop	2016-09-30	2016-09-30T00:00:00Z	2018-11-16	2016-06-02	SAMEA4021734	Centre for Plant Biotechnology and Breeding\, Biotechnical Faculty\, University of Ljubljana	Centre for Plant Biotechnology and Breeding\, Biotechnical Faculty\, University of Ljubljana	2016-09-30T17:01:18Z	2016-06-02T14:09:31Z	public	30c+s	30c+s
ERR1437591	Humulus lupulus	shoot system	sprout	Celeia		RNA-Seq	50	192693850	PRJEB14243	SAMEA4021734	135144485	CENTRE FOR PLANT BIOTECHNOLOGY AND BREEDING, BIOTE	public	run.zq,sra	gs,ncbi,s3	gs.US,ncbi.public,s3.us-east-1	ERX1507969	Illumina HiSeq 2000	SINGLE	unspecified	TRANSCRIPTOMIC	Humulus lupulus	ILLUMINA	2016-10-01T00:00:00Z	2016-10-06T07:29:00Z	1	SAMEA4021734	ERP015876	unspecified	Celeia							European hop	2016-09-30	2016-09-30T00:00:00Z	2018-11-16	2016-06-02	SAMEA4021734	Centre for Plant Biotechnology and Breeding\, Biotechnical Faculty\, University of Ljubljana	Centre for Plant Biotechnology and Breeding\, Biotechnical Faculty\, University of Ljubljana	2016-09-30T17:01:18Z	2016-06-02T14:09:31Z	public	30c+s	30c+s
ERR1437559	Humulus lupulus	shoot system	sprout	Celeia		RNA-Seq	50	250576550	PRJEB14243	SAMEA4021735	157328409	CENTRE FOR PLANT BIOTECHNOLOGY AND BREEDING, BIOTE	public	run.zq,sra	gs,ncbi,s3	gs.US,ncbi.public,s3.us-east-1	ERX1507937	Illumina HiSeq 2000	SINGLE	unspecified	TRANSCRIPTOMIC	Humulus lupulus	ILLUMINA	2016-10-01T00:00:00Z	2016-10-06T07:23:00Z	1	SAMEA4021735	ERP015876	unspecified	Celeia							European hop	2016-09-30	2016-09-30T00:00:00Z	2018-11-16	2016-06-02	SAMEA4021735	Centre for Plant Biotechnology and Breeding\, Biotechnical Faculty\, University of Ljubljana	Centre for Plant Biotechnology and Breeding\, Biotechnical Faculty\, University of Ljubljana	2016-09-30T17:01:18Z	2016-06-02T14:09:31Z	public	06c-s	06c-s
ERR1437560	Humulus lupulus	shoot system	sprout	Celeia		RNA-Seq	50	257022800	PRJEB14243	SAMEA4021735	161561881	CENTRE FOR PLANT BIOTECHNOLOGY AND BREEDING, BIOTE	public	run.zq,sra	gs,ncbi,s3	gs.US,ncbi.public,s3.us-east-1	ERX1507938	Illumina HiSeq 2000	SINGLE	unspecified	TRANSCRIPTOMIC	Humulus lupulus	ILLUMINA	2016-10-01T00:00:00Z	2016-10-06T07:23:00Z	1	SAMEA4021735	ERP015876	unspecified	Celeia							European hop	2016-09-30	2016-09-30T00:00:00Z	2018-11-16	2016-06-02	SAMEA4021735	Centre for Plant Biotechnology and Breeding\, Biotechnical Faculty\, University of Ljubljana	Centre for Plant Biotechnology and Breeding\, Biotechnical Faculty\, University of Ljubljana	2016-09-30T17:01:18Z	2016-06-02T14:09:31Z	public	06c-s	06c-s
ERR1437580	Humulus lupulus	shoot system	sprout	Wye Target		RNA-Seq	50	264045050	PRJEB14243	SAMEA4021749	166534443	CENTRE FOR PLANT BIOTECHNOLOGY AND BREEDING, BIOTE	public	run.zq,sra	gs,ncbi,s3	gs.US,ncbi.public,s3.us-east-1	ERX1507958	Illumina HiSeq 2000	SINGLE	unspecified	TRANSCRIPTOMIC	Humulus lupulus	ILLUMINA	2016-10-01T00:00:00Z	2016-10-06T07:27:00Z	1	SAMEA4021749	ERP015876	unspecified	Wye Target							European hop	2016-09-30	2016-09-30T00:00:00Z	2018-11-16	2016-06-02	SAMEA4021749	Centre for Plant Biotechnology and Breeding\, Biotechnical Faculty\, University of Ljubljana	Centre for Plant Biotechnology and Breeding\, Biotechnical Faculty\, University of Ljubljana	2016-09-30T17:01:18Z	2016-06-02T14:09:31Z	public	18w+s	18w+s
ERR1437581	Humulus lupulus	shoot system	sprout	Wye Target		RNA-Seq	50	270638300	PRJEB14243	SAMEA4021749	171017484	CENTRE FOR PLANT BIOTECHNOLOGY AND BREEDING, BIOTE	public	run.zq,sra	gs,ncbi,s3	gs.US,ncbi.public,s3.us-east-1	ERX1507959	Illumina HiSeq 2000	SINGLE	unspecified	TRANSCRIPTOMIC	Humulus lupulus	ILLUMINA	2016-10-01T00:00:00Z	2016-10-06T07:28:00Z	1	SAMEA4021749	ERP015876	unspecified	Wye Target							European hop	2016-09-30	2016-09-30T00:00:00Z	2018-11-16	2016-06-02	SAMEA4021749	Centre for Plant Biotechnology and Breeding\, Biotechnical Faculty\, University of Ljubljana	Centre for Plant Biotechnology and Breeding\, Biotechnical Faculty\, University of Ljubljana	2016-09-30T17:01:18Z	2016-06-02T14:09:31Z	public	18w+s	18w+s
ERR1437582	Humulus lupulus	shoot system	sprout	Wye Target		RNA-Seq	50	378180850	PRJEB14243	SAMEA4021749	243759779	CENTRE FOR PLANT BIOTECHNOLOGY AND BREEDING, BIOTE	public	run.zq,sra	gs,ncbi,s3	gs.US,ncbi.public,s3.us-east-1	ERX1507960	Illumina HiSeq 2000	SINGLE	unspecified	TRANSCRIPTOMIC	Humulus lupulus	ILLUMINA	2016-10-01T00:00:00Z	2016-10-06T07:28:00Z	1	SAMEA4021749	ERP015876	unspecified	Wye Target							European hop	2016-09-30	2016-09-30T00:00:00Z	2018-11-16	2016-06-02	SAMEA4021749	Centre for Plant Biotechnology and Breeding\, Biotechnical Faculty\, University of Ljubljana	Centre for Plant Biotechnology and Breeding\, Biotechnical Faculty\, University of Ljubljana	2016-09-30T17:01:18Z	2016-06-02T14:09:31Z	public	18w+s	18w+s
ERR1437583	Humulus lupulus	root	sprout	Wye Target		RNA-Seq	50	401812300	PRJEB14243	SAMEA4021745	256168524	CENTRE FOR PLANT BIOTECHNOLOGY AND BREEDING, BIOTE	public	run.zq,sra	gs,ncbi,s3	gs.US,ncbi.public,s3.us-east-1	ERX1507961	Illumina HiSeq 2000	SINGLE	unspecified	TRANSCRIPTOMIC	Humulus lupulus	ILLUMINA	2016-10-01T00:00:00Z	2016-10-06T07:28:00Z	1	SAMEA4021745	ERP015876	unspecified	Wye Target							European hop	2016-09-30	2016-09-30T00:00:00Z	2018-11-16	2016-06-02	SAMEA4021745	Centre for Plant Biotechnology and Breeding\, Biotechnical Faculty\, University of Ljubljana	Centre for Plant Biotechnology and Breeding\, Biotechnical Faculty\, University of Ljubljana	2016-09-30T17:01:18Z	2016-06-02T14:09:31Z	public	18w-r	18w-r
ERR1437586	Humulus lupulus	shoot system	sprout	Wye Target		RNA-Seq	50	373334050	PRJEB14243	SAMEA4021753	260679958	CENTRE FOR PLANT BIOTECHNOLOGY AND BREEDING, BIOTE	public	run.zq,sra	gs,ncbi,s3	gs.US,ncbi.public,s3.us-east-1	ERX1507964	Illumina HiSeq 2000	SINGLE	unspecified	TRANSCRIPTOMIC	Humulus lupulus	ILLUMINA	2016-10-01T00:00:00Z	2016-10-06T07:28:00Z	1	SAMEA4021753	ERP015876	unspecified	Wye Target							European hop	2016-09-30	2016-09-30T00:00:00Z	2018-11-16	2016-06-02	SAMEA4021753	Centre for Plant Biotechnology and Breeding\, Biotechnical Faculty\, University of Ljubljana	Centre for Plant Biotechnology and Breeding\, Biotechnical Faculty\, University of Ljubljana	2016-09-30T17:01:18Z	2016-06-02T14:09:31Z	public	18w-s	18w-s
ERR1437584	Humulus lupulus	root	sprout	Wye Target		RNA-Seq	50	410214250	PRJEB14243	SAMEA4021745	262098721	CENTRE FOR PLANT BIOTECHNOLOGY AND BREEDING, BIOTE	public	run.zq,sra	gs,ncbi,s3	gs.US,ncbi.public,s3.us-east-1	ERX1507962	Illumina HiSeq 2000	SINGLE	unspecified	TRANSCRIPTOMIC	Humulus lupulus	ILLUMINA	2016-10-01T00:00:00Z	2016-10-06T07:28:00Z	1	SAMEA4021745	ERP015876	unspecified	Wye Target							European hop	2016-09-30	2016-09-30T00:00:00Z	2018-11-16	2016-06-02	SAMEA4021745	Centre for Plant Biotechnology and Breeding\, Biotechnical Faculty\, University of Ljubljana	Centre for Plant Biotechnology and Breeding\, Biotechnical Faculty\, University of Ljubljana	2016-09-30T17:01:18Z	2016-06-02T14:09:31Z	public	18w-r	18w-r
ERR1437587	Humulus lupulus	shoot system	sprout	Wye Target		RNA-Seq	50	388070350	PRJEB14243	SAMEA4021753	271333272	CENTRE FOR PLANT BIOTECHNOLOGY AND BREEDING, BIOTE	public	run.zq,sra	gs,ncbi,s3	gs.US,ncbi.public,s3.us-east-1	ERX1507965	Illumina HiSeq 2000	SINGLE	unspecified	TRANSCRIPTOMIC	Humulus lupulus	ILLUMINA	2016-10-01T00:00:00Z	2016-10-06T07:28:00Z	1	SAMEA4021753	ERP015876	unspecified	Wye Target							European hop	2016-09-30	2016-09-30T00:00:00Z	2018-11-16	2016-06-02	SAMEA4021753	Centre for Plant Biotechnology and Breeding\, Biotechnical Faculty\, University of Ljubljana	Centre for Plant Biotechnology and Breeding\, Biotechnical Faculty\, University of Ljubljana	2016-09-30T17:01:18Z	2016-06-02T14:09:31Z	public	18w-s	18w-s
ERR1437558	Humulus lupulus	root	sprout	Celeia		RNA-Seq	50	466331200	PRJEB14243	SAMEA4021727	301855706	CENTRE FOR PLANT BIOTECHNOLOGY AND BREEDING, BIOTE	public	run.zq,sra	gs,ncbi,s3	gs.US,ncbi.public,s3.us-east-1	ERX1507936	Illumina HiSeq 2000	SINGLE	unspecified	TRANSCRIPTOMIC	Humulus lupulus	ILLUMINA	2016-10-01T00:00:00Z	2016-10-06T07:23:00Z	1	SAMEA4021727	ERP015876	unspecified	Celeia							European hop	2016-09-30	2016-09-30T00:00:00Z	2018-11-16	2016-06-02	SAMEA4021727	Centre for Plant Biotechnology and Breeding\, Biotechnical Faculty\, University of Ljubljana	Centre for Plant Biotechnology and Breeding\, Biotechnical Faculty\, University of Ljubljana	2016-09-30T17:01:18Z	2016-06-02T14:09:31Z	public	06c-r	06c-r
ERR1437588	Humulus lupulus	shoot system	sprout	Wye Target		RNA-Seq	50	570165550	PRJEB14243	SAMEA4021753	362824293	CENTRE FOR PLANT BIOTECHNOLOGY AND BREEDING, BIOTE	public	run.zq,sra	gs,ncbi,s3	gs.US,ncbi.public,s3.us-east-1	ERX1507966	Illumina HiSeq 2000	SINGLE	unspecified	TRANSCRIPTOMIC	Humulus lupulus	ILLUMINA	2016-10-01T00:00:00Z	2016-10-06T07:28:00Z	1	SAMEA4021753	ERP015876	unspecified	Wye Target							European hop	2016-09-30	2016-09-30T00:00:00Z	2018-11-16	2016-06-02	SAMEA4021753	Centre for Plant Biotechnology and Breeding\, Biotechnical Faculty\, University of Ljubljana	Centre for Plant Biotechnology and Breeding\, Biotechnical Faculty\, University of Ljubljana	2016-09-30T17:01:18Z	2016-06-02T14:09:31Z	public	18w-s	18w-s
SRR21169023	Humulus lupulus	leaf	vegetative	Osvald's Clones	female	RNA-Seq	152	906632728	PRJNA872322	SAMN30451225	385113034	UAE UNIVERSITY	public	fastq,run.zq,sra	s3,ncbi,gs	ncbi.public,s3.us-east-1,gs.US	SRX17180128	Illumina HiSeq 2500	PAIRED	RANDOM PCR	TRANSCRIPTOMIC	Humulus lupulus	ILLUMINA	2022-08-23T00:00:00Z	2022-08-23T05:21:00Z	1	C2_HL_Leaf_WT2	SRP393470	Lib_HL_Leaf_Control 2	Osvalds'72 clone	Leaf	Plant	Czech Republic	Europe	Czech Republic: Ceske Budejovice	Leaf
SRR21169024	Humulus lupulus	leaf	vegetative	Osvald's Clones	female	RNA-Seq	152	907454136	PRJNA872322	SAMN30451224	385276719	UAE UNIVERSITY	public	sra,fastq,run.zq	s3,gs,ncbi	s3.us-east-1,ncbi.public,gs.US	SRX17180127	Illumina HiSeq 2500	PAIRED	RANDOM PCR	TRANSCRIPTOMIC	Humulus lupulus	ILLUMINA	2022-08-23T00:00:00Z	2022-08-23T05:21:00Z	1	C1_HL_Leaf_WT1	SRP393470	Lib_HL_Leaf_Control 1	Osvalds'72 clone	Leaf	Plant	Czech Republic	Europe	Czech Republic: Ceske Budejovice	Leaf
SRR21169022	Humulus lupulus	leaf	vegetative	Osvald's Clones	female	RNA-Seq	152	916703336	PRJNA872322	SAMN30451226	388203701	UAE UNIVERSITY	public	sra,fastq,run.zq	s3,ncbi,gs	gs.US,ncbi.public,s3.us-east-1	SRX17180129	Illumina HiSeq 2500	PAIRED	RANDOM PCR	TRANSCRIPTOMIC	Humulus lupulus	ILLUMINA	2022-08-23T00:00:00Z	2022-08-23T05:21:00Z	1	C3_HL_Leaf_WT3	SRP393470	Lib_HL_Leaf_Control 3	Osvalds'72 clone	Leaf	Plant	Czech Republic	Europe	Czech Republic: Ceske Budejovice	Leaf
SRR5832181	Humulus lupulus	leaf	vegetative			RNA-Seq	50	810836200	PRJNA394727	SAMN07357908	392386139	GEO	public	fastq,run.zq,sra	gs,ncbi,s3	gs.US,ncbi.public,s3.us-east-1	SRX3009488	Illumina HiSeq 2000	SINGLE	cDNA	TRANSCRIPTOMIC	Humulus lupulus	ILLUMINA	2017-08-30T00:00:00Z	2017-07-17T13:11:00Z	1	GSM2705487	SRP112566			Fully expanded mature leaf
SRR5832177	Humulus lupulus	leaf	vegetative			RNA-Seq	50	848357800	PRJNA394727	SAMN07357912	415109242	GEO	public	fastq,run.zq,sra	gs,ncbi,s3	gs.US,ncbi.public,s3.us-east-1	SRX3009484	Illumina HiSeq 2000	SINGLE	cDNA	TRANSCRIPTOMIC	Humulus lupulus	ILLUMINA	2017-08-30T00:00:00Z	2017-07-17T13:11:00Z	1	GSM2705483	SRP112566			Fully expanded mature leaf
SRR5832176	Humulus lupulus	leaf	vegetative			RNA-Seq	50	860657200	PRJNA394727	SAMN07357913	422160604	GEO	public	fastq,run.zq,sra	gs,ncbi,s3	gs.US,ncbi.public,s3.us-east-1	SRX3009483	Illumina HiSeq 2000	SINGLE	cDNA	TRANSCRIPTOMIC	Humulus lupulus	ILLUMINA	2017-08-30T00:00:00Z	2017-07-17T13:11:00Z	1	GSM2705482	SRP112566			Fully expanded mature leaf
SRR5832180	Humulus lupulus	leaf	vegetative			RNA-Seq	50	867338600	PRJNA394727	SAMN07357909	422831522	GEO	public	fastq,run.zq,sra	gs,ncbi,s3	gs.US,ncbi.public,s3.us-east-1	SRX3009487	Illumina HiSeq 2000	SINGLE	cDNA	TRANSCRIPTOMIC	Humulus lupulus	ILLUMINA	2017-08-30T00:00:00Z	2017-07-17T13:12:00Z	1	GSM2705486	SRP112566			Fully expanded mature leaf
SRR5832175	Humulus lupulus	leaf	vegetative			RNA-Seq	50	870602900	PRJNA394727	SAMN07357914	424409922	GEO	public	fastq,run.zq,sra	gs,ncbi,s3	gs.US,ncbi.public,s3.us-east-1	SRX3009482	Illumina HiSeq 2000	SINGLE	cDNA	TRANSCRIPTOMIC	Humulus lupulus	ILLUMINA	2017-08-30T00:00:00Z	2017-07-17T13:11:00Z	1	GSM2705481	SRP112566			Fully expanded mature leaf
SRR5832173	Humulus lupulus	leaf	vegetative			RNA-Seq	50	932925100	PRJNA394727	SAMN07357916	453100157	GEO	public	fastq,run.zq,sra	gs,ncbi,s3	gs.US,ncbi.public,s3.us-east-1	SRX3009480	Illumina HiSeq 2000	SINGLE	cDNA	TRANSCRIPTOMIC	Humulus lupulus	ILLUMINA	2017-08-30T00:00:00Z	2017-07-17T13:11:00Z	1	GSM2705479	SRP112566			Fully expanded mature leaf
SRR5832172	Humulus lupulus	leaf	vegetative			RNA-Seq	50	956958450	PRJNA394727	SAMN07357917	465751696	GEO	public	fastq,run.zq,sra	gs,ncbi,s3	gs.US,ncbi.public,s3.us-east-1	SRX3009479	Illumina HiSeq 2000	SINGLE	cDNA	TRANSCRIPTOMIC	Humulus lupulus	ILLUMINA	2017-08-30T00:00:00Z	2017-07-17T13:12:00Z	1	GSM2705478	SRP112566			Fully expanded mature leaf
SRR5832179	Humulus lupulus	leaf	vegetative			RNA-Seq	50	963373350	PRJNA394727	SAMN07357910	468076561	GEO	public	fastq,run.zq,sra	gs,ncbi,s3	gs.US,ncbi.public,s3.us-east-1	SRX3009486	Illumina HiSeq 2000	SINGLE	cDNA	TRANSCRIPTOMIC	Humulus lupulus	ILLUMINA	2017-08-30T00:00:00Z	2017-07-17T13:11:00Z	1	GSM2705485	SRP112566			Fully expanded mature leaf
SRR6308266	Humulus lupulus	leaf	vegetative	Osvald's Clones	female	RNA-Seq	152	1105842560	PRJNA419126	SAMN08043186	472639196	INSTITUTE OF PLANT MOLECULAR BIOLOGY, BIOLOGY CENTRE OF THE ACADEMY OF SCIENCES	public	run.zq,sra	gs,ncbi,s3	gs.US,ncbi.public,s3.us-east-1	SRX3408654	Illumina HiSeq 2000	PAIRED	RANDOM PCR	TRANSCRIPTOMIC	Humulus lupulus var. lupulus	ILLUMINA	2017-11-20T00:00:00Z	2017-11-20T13:18:00Z	1	Humulus Lupulus (WT-C1)	SRP125286	Wildtype-C1	Osvald 72	Leaf	Plant	Czech Republic	Europe	Czech Republic	Vegetative phase
SRR6308267	Humulus lupulus	leaf	vegetative	Osvald's Clones	female	RNA-Seq	152	1111667048	PRJNA419130	SAMN08043187	474595734	INSTITUTE OF PLANT MOLECULAR BIOLOGY, BIOLOGY CENTRE OF THE ACADEMY OF SCIENCES	public	run.zq,sra	gs,ncbi,s3	gs.US,ncbi.public,s3.us-east-1	SRX3408655	Illumina HiSeq 2000	PAIRED	RANDOM PCR	TRANSCRIPTOMIC	Humulus lupulus var. lupulus	ILLUMINA	2017-11-20T00:00:00Z	2017-11-20T13:25:00Z	1	Humulus Lupulus (WT-C2)	SRP125287	Wildtype-C2	Osvald 72	Leaf	Plant	Czech Republic	Europe	Czech Republic	Vegetative phase
ERR1437561	Humulus lupulus	shoot system	sprout	Celeia		RNA-Seq	50	717937250	PRJEB14243	SAMEA4021735	486173760	CENTRE FOR PLANT BIOTECHNOLOGY AND BREEDING, BIOTE	public	run.zq,sra	gs,ncbi,s3	gs.US,ncbi.public,s3.us-east-1	ERX1507939	Illumina HiSeq 2000	SINGLE	unspecified	TRANSCRIPTOMIC	Humulus lupulus	ILLUMINA	2016-10-01T00:00:00Z	2016-10-06T07:23:00Z	1	SAMEA4021735	ERP015876	unspecified	Celeia							European hop	2016-09-30	2016-09-30T00:00:00Z	2018-11-16	2016-06-02	SAMEA4021735	Centre for Plant Biotechnology and Breeding\, Biotechnical Faculty\, University of Ljubljana	Centre for Plant Biotechnology and Breeding\, Biotechnical Faculty\, University of Ljubljana	2016-09-30T17:01:18Z	2016-06-02T14:09:31Z	public	06c-s	06c-s
SRR5832171	Humulus lupulus	leaf	vegetative			RNA-Seq	50	1019208800	PRJNA394727	SAMN07357906	495423023	GEO	public	fastq,run.zq,sra	gs,ncbi,s3	gs.US,ncbi.public,s3.us-east-1	SRX3009478	Illumina HiSeq 2000	SINGLE	cDNA	TRANSCRIPTOMIC	Humulus lupulus	ILLUMINA	2017-08-30T00:00:00Z	2017-07-17T13:12:00Z	1	GSM2705477	SRP112566			Fully expanded mature leaf
SRR6308265	Humulus lupulus	leaf	vegetative	Osvald's Clones	female	RNA-Seq	143	1183102996	PRJNA419121	SAMN08043182	514786983	INSTITUTE OF PLANT MOLECULAR BIOLOGY, BIOLOGY CENTRE OF THE ACADEMY OF SCIENCES	public	fastq,run.zq,sra	gs,ncbi,s3	gs.US,ncbi.public,s3.us-east-1	SRX3408653	Illumina HiSeq 2000	PAIRED	RANDOM PCR	TRANSCRIPTOMIC	Humulus lupulus var. lupulus	ILLUMINA	2017-11-20T00:00:00Z	2017-11-20T13:22:00Z	1	Humulus Lupulus (WW_B11)	SRP125285	WW_B11_hop	Osvald 72	Leaf	Plant	Czech Republic	Europe	Czech Republic	Vegetative phase
ERR1437592	Humulus lupulus	shoot system	sprout	Celeia		RNA-Seq	50	820718000	PRJEB14243	SAMEA4021734	527444918	CENTRE FOR PLANT BIOTECHNOLOGY AND BREEDING, BIOTE	public	run.zq,sra	gs,ncbi,s3	gs.US,ncbi.public,s3.us-east-1	ERX1507970	Illumina HiSeq 2000	SINGLE	unspecified	TRANSCRIPTOMIC	Humulus lupulus	ILLUMINA	2016-10-01T00:00:00Z	2016-10-06T07:29:00Z	1	SAMEA4021734	ERP015876	unspecified	Celeia							European hop	2016-09-30	2016-09-30T00:00:00Z	2018-11-16	2016-06-02	SAMEA4021734	Centre for Plant Biotechnology and Breeding\, Biotechnical Faculty\, University of Ljubljana	Centre for Plant Biotechnology and Breeding\, Biotechnical Faculty\, University of Ljubljana	2016-09-30T17:01:18Z	2016-06-02T14:09:31Z	public	30c+s	30c+s
SRR6308195	Humulus lupulus	leaf	vegetative	Osvald's Clones	female	RNA-Seq	152	1243613992	PRJNA419118	SAMN08043161	539105290	INSTITUTE OF PLANT MOLECULAR BIOLOGY, BIOLOGY CENTRE OF THE ACADEMY OF SCIENCES	public	fastq,run.zq,sra	gs,ncbi,s3	gs.US,ncbi.public,s3.us-east-1	SRX3408583	Illumina HiSeq 2000	PAIRED	RANDOM PCR	TRANSCRIPTOMIC	Humulus lupulus var. lupulus	ILLUMINA	2017-11-20T00:00:00Z	2017-11-20T13:21:00Z	1	Humulus Lupulus (WW9)	SRP125283	WW9_hop	Osvald 72	Leaf	Plant	Czech Republic	Europe	Czech Republic	Vegetative phase
SRR5832170	Humulus lupulus	leaf	vegetative			RNA-Seq	50	1124326350	PRJNA394727	SAMN07357907	542087101	GEO	public	fastq,run.zq,sra	gs,ncbi,s3	gs.US,ncbi.public,s3.us-east-1	SRX3009477	Illumina HiSeq 2000	SINGLE	cDNA	TRANSCRIPTOMIC	Humulus lupulus	ILLUMINA	2017-08-30T00:00:00Z	2017-07-17T13:10:00Z	1	GSM2705476	SRP112566			Fully expanded mature leaf
ERR1437574	Humulus lupulus	shoot system	sprout	Wye Target		RNA-Seq	50	816710350	PRJEB14243	SAMEA4021752	548353541	CENTRE FOR PLANT BIOTECHNOLOGY AND BREEDING, BIOTE	public	run.zq,sra	gs,ncbi,s3	gs.US,ncbi.public,s3.us-east-1	ERX1507952	Illumina HiSeq 2000	SINGLE	unspecified	TRANSCRIPTOMIC	Humulus lupulus	ILLUMINA	2016-10-01T00:00:00Z	2016-10-06T07:26:00Z	1	SAMEA4021752	ERP015876	unspecified	Wye Target							European hop	2016-09-30	2016-09-30T00:00:00Z	2018-11-16	2016-06-02	SAMEA4021752	Centre for Plant Biotechnology and Breeding\, Biotechnical Faculty\, University of Ljubljana	Centre for Plant Biotechnology and Breeding\, Biotechnical Faculty\, University of Ljubljana	2016-09-30T17:01:18Z	2016-06-02T14:09:31Z	public	12w-s	12w-s
SRR5832178	Humulus lupulus	leaf	vegetative			RNA-Seq	50	1135685400	PRJNA394727	SAMN07357911	550447628	GEO	public	fastq,run.zq,sra	gs,ncbi,s3	gs.US,ncbi.public,s3.us-east-1	SRX3009485	Illumina HiSeq 2000	SINGLE	cDNA	TRANSCRIPTOMIC	Humulus lupulus	ILLUMINA	2017-08-30T00:00:00Z	2017-07-17T13:12:00Z	1	GSM2705484	SRP112566			Fully expanded mature leaf
SRR5832174	Humulus lupulus	leaf	vegetative			RNA-Seq	50	1177152800	PRJNA394727	SAMN07357915	569850755	GEO	public	fastq,run.zq,sra	gs,ncbi,s3	gs.US,ncbi.public,s3.us-east-1	SRX3009481	Illumina HiSeq 2000	SINGLE	cDNA	TRANSCRIPTOMIC	Humulus lupulus	ILLUMINA	2017-08-30T00:00:00Z	2017-07-17T13:12:00Z	1	GSM2705480	SRP112566			Fully expanded mature leaf
ERR1437585	Humulus lupulus	root	sprout	Wye Target		RNA-Seq	50	861228350	PRJEB14243	SAMEA4021745	583943557	CENTRE FOR PLANT BIOTECHNOLOGY AND BREEDING, BIOTE	public	run.zq,sra	gs,ncbi,s3	gs.US,ncbi.public,s3.us-east-1	ERX1507963	Illumina HiSeq 2000	SINGLE	unspecified	TRANSCRIPTOMIC	Humulus lupulus	ILLUMINA	2016-10-01T00:00:00Z	2016-10-06T07:28:00Z	1	SAMEA4021745	ERP015876	unspecified	Wye Target							European hop	2016-09-30	2016-09-30T00:00:00Z	2018-11-16	2016-06-02	SAMEA4021745	Centre for Plant Biotechnology and Breeding\, Biotechnical Faculty\, University of Ljubljana	Centre for Plant Biotechnology and Breeding\, Biotechnical Faculty\, University of Ljubljana	2016-09-30T17:01:18Z	2016-06-02T14:09:31Z	public	18w-r	18w-r
SRR21169019	Humulus lupulus	leaf	vegetative	Osvald's Clones	female	RNA-Seq	152	1382792792	PRJNA872322	SAMN30451229	619953585	UAE UNIVERSITY	public	fastq,sra,run.zq	s3,ncbi,gs	ncbi.public,s3.us-east-1,gs.US	SRX17180132	Illumina HiSeq 2500	PAIRED	RANDOM PCR	TRANSCRIPTOMIC	Humulus lupulus	ILLUMINA	2022-08-23T00:00:00Z	2022-08-23T05:22:00Z	1	T3_HL_Leaf_MYB7_OE11	SRP393470	Lib_HL_Leaf_MYB7_OE 11	Osvalds'72 clone	Leaf	Plant	Czech Republic	Europe	Czech Republic: Ceske Budejovice	Leaf
ERR1437589	Humulus lupulus	root	sprout	Celeia		RNA-Seq	50	936878900	PRJEB14243	SAMEA4021726	637583246	CENTRE FOR PLANT BIOTECHNOLOGY AND BREEDING, BIOTE	public	run.zq,sra	gs,ncbi,s3	gs.US,ncbi.public,s3.us-east-1	ERX1507967	Illumina HiSeq 2000	SINGLE	unspecified	TRANSCRIPTOMIC	Humulus lupulus	ILLUMINA	2016-10-01T00:00:00Z	2016-10-06T07:29:00Z	1	SAMEA4021726	ERP015876	unspecified	Celeia							European hop	2016-09-30	2016-09-30T00:00:00Z	2018-11-16	2016-06-02	SAMEA4021726	Centre for Plant Biotechnology and Breeding\, Biotechnical Faculty\, University of Ljubljana	Centre for Plant Biotechnology and Breeding\, Biotechnical Faculty\, University of Ljubljana	2016-09-30T17:01:18Z	2016-06-02T14:09:31Z	public	30c+r	30c+r
SRR21169021	Humulus lupulus	leaf	vegetative	Osvald's Clones	female	RNA-Seq	152	1481869736	PRJNA872322	SAMN30451227	648170795	UAE UNIVERSITY	public	fastq,run.zq,sra	ncbi,s3,gs	gs.US,s3.us-east-1,ncbi.public	SRX17180130	Illumina HiSeq 2500	PAIRED	RANDOM PCR	TRANSCRIPTOMIC	Humulus lupulus	ILLUMINA	2022-08-23T00:00:00Z	2022-08-23T05:33:00Z	1	T1_HL_Leaf_MYB7_OE1	SRP393470	Lib_HL_Leaf_MYB7_OE 1	Osvalds'72 clone	Leaf	Plant	Czech Republic	Europe	Czech Republic: Ceske Budejovice	Leaf
ERR1437576	Humulus lupulus	shoot system	sprout	Celeia		RNA-Seq	50	1018010900	PRJEB14243	SAMEA4021733	655279807	CENTRE FOR PLANT BIOTECHNOLOGY AND BREEDING, BIOTE	public	run.zq,sra	gs,ncbi,s3	gs.US,ncbi.public,s3.us-east-1	ERX1507954	Illumina HiSeq 2000	SINGLE	unspecified	TRANSCRIPTOMIC	Humulus lupulus	ILLUMINA	2016-10-01T00:00:00Z	2016-10-06T07:27:00Z	1	SAMEA4021733	ERP015876	unspecified	Celeia							European hop	2016-09-30	2016-09-30T00:00:00Z	2018-11-16	2016-06-02	SAMEA4021733	Centre for Plant Biotechnology and Breeding\, Biotechnical Faculty\, University of Ljubljana	Centre for Plant Biotechnology and Breeding\, Biotechnical Faculty\, University of Ljubljana	2016-09-30T17:01:18Z	2016-06-02T14:09:31Z	public	18c+s	18c+s
ERR1437596	Humulus lupulus	shoot system	sprout	Wye Target		RNA-Seq	50	967118700	PRJEB14243	SAMEA4021750	658588090	CENTRE FOR PLANT BIOTECHNOLOGY AND BREEDING, BIOTE	public	run.zq,sra	gs,ncbi,s3	gs.US,ncbi.public,s3.us-east-1	ERX1507974	Illumina HiSeq 2000	SINGLE	unspecified	TRANSCRIPTOMIC	Humulus lupulus	ILLUMINA	2016-10-01T00:00:00Z	2016-10-06T07:30:00Z	1	SAMEA4021750	ERP015876	unspecified	Wye Target							European hop	2016-09-30	2016-09-30T00:00:00Z	2018-11-16	2016-06-02	SAMEA4021750	Centre for Plant Biotechnology and Breeding\, Biotechnical Faculty\, University of Ljubljana	Centre for Plant Biotechnology and Breeding\, Biotechnical Faculty\, University of Ljubljana	2016-09-30T17:01:18Z	2016-06-02T14:09:31Z	public	30w+s	30w+s
ERR1437597	Humulus lupulus	root	sprout	Wye Target		RNA-Seq	50	983709850	PRJEB14243	SAMEA4021746	669325767	CENTRE FOR PLANT BIOTECHNOLOGY AND BREEDING, BIOTE	public	run.zq,sra	gs,ncbi,s3	gs.US,ncbi.public,s3.us-east-1	ERX1507975	Illumina HiSeq 2000	SINGLE	unspecified	TRANSCRIPTOMIC	Humulus lupulus	ILLUMINA	2016-10-01T00:00:00Z	2016-10-06T07:30:00Z	1	SAMEA4021746	ERP015876	unspecified	Wye Target							European hop	2016-09-30	2016-09-30T00:00:00Z	2018-11-16	2016-06-02	SAMEA4021746	Centre for Plant Biotechnology and Breeding\, Biotechnical Faculty\, University of Ljubljana	Centre for Plant Biotechnology and Breeding\, Biotechnical Faculty\, University of Ljubljana	2016-09-30T17:01:18Z	2016-06-02T14:09:31Z	public	30w-r	30w-r
ERR1437568	Humulus lupulus	root	sprout	Celeia		RNA-Seq	50	1027265000	PRJEB14243	SAMEA4021728	672147794	CENTRE FOR PLANT BIOTECHNOLOGY AND BREEDING, BIOTE	public	run.zq,sra	gs,ncbi,s3	gs.US,ncbi.public,s3.us-east-1	ERX1507946	Illumina HiSeq 2000	SINGLE	unspecified	TRANSCRIPTOMIC	Humulus lupulus	ILLUMINA	2016-10-01T00:00:00Z	2016-10-06T07:25:00Z	1	SAMEA4021728	ERP015876	unspecified	Celeia							European hop	2016-09-30	2016-09-30T00:00:00Z	2018-11-16	2016-06-02	SAMEA4021728	Centre for Plant Biotechnology and Breeding\, Biotechnical Faculty\, University of Ljubljana	Centre for Plant Biotechnology and Breeding\, Biotechnical Faculty\, University of Ljubljana	2016-09-30T17:01:18Z	2016-06-02T14:09:31Z	public	12c-r	12c-r
ERR1437562	Humulus lupulus	root	sprout	Wye Target		RNA-Seq	50	1053599350	PRJEB14243	SAMEA4021739	688733394	CENTRE FOR PLANT BIOTECHNOLOGY AND BREEDING, BIOTE	public	run.zq,sra	gs,ncbi,s3	gs.US,ncbi.public,s3.us-east-1	ERX1507940	Illumina HiSeq 2000	SINGLE	unspecified	TRANSCRIPTOMIC	Humulus lupulus	ILLUMINA	2016-10-01T00:00:00Z	2016-10-06T07:24:00Z	1	SAMEA4021739	ERP015876	unspecified	Wye Target							European hop	2016-09-30	2016-09-30T00:00:00Z	2018-11-16	2016-06-02	SAMEA4021739	Centre for Plant Biotechnology and Breeding\, Biotechnical Faculty\, University of Ljubljana	Centre for Plant Biotechnology and Breeding\, Biotechnical Faculty\, University of Ljubljana	2016-09-30T17:01:18Z	2016-06-02T14:09:31Z	public	06w+r	06w+r
ERR1437595	Humulus lupulus	root	sprout	Wye Target		RNA-Seq	50	1024134100	PRJEB14243	SAMEA4021742	695553581	CENTRE FOR PLANT BIOTECHNOLOGY AND BREEDING, BIOTE	public	run.zq,sra	gs,ncbi,s3	gs.US,ncbi.public,s3.us-east-1	ERX1507973	Illumina HiSeq 2000	SINGLE	unspecified	TRANSCRIPTOMIC	Humulus lupulus	ILLUMINA	2016-10-01T00:00:00Z	2016-10-06T07:30:00Z	1	SAMEA4021742	ERP015876	unspecified	Wye Target							European hop	2016-09-30	2016-09-30T00:00:00Z	2018-11-16	2016-06-02	SAMEA4021742	Centre for Plant Biotechnology and Breeding\, Biotechnical Faculty\, University of Ljubljana	Centre for Plant Biotechnology and Breeding\, Biotechnical Faculty\, University of Ljubljana	2016-09-30T17:01:18Z	2016-06-02T14:09:31Z	public	30w+r	30w+r
ERR1437555	Humulus lupulus	root	sprout	Celeia		RNA-Seq	50	1078960300	PRJEB14243	SAMEA4021723	699206350	CENTRE FOR PLANT BIOTECHNOLOGY AND BREEDING, BIOTE	public	run.zq,sra	gs,ncbi,s3	gs.US,ncbi.public,s3.us-east-1	ERX1507933	Illumina HiSeq 2000	SINGLE	unspecified	TRANSCRIPTOMIC	Humulus lupulus	ILLUMINA	2016-10-01T00:00:00Z	2016-10-06T07:22:00Z	1	SAMEA4021723	ERP015876	unspecified	Celeia							European hop	2016-09-30	2016-09-30T00:00:00Z	2018-11-16	2016-06-02	SAMEA4021723	Centre for Plant Biotechnology and Breeding\, Biotechnical Faculty\, University of Ljubljana	Centre for Plant Biotechnology and Breeding\, Biotechnical Faculty\, University of Ljubljana	2016-09-30T17:01:18Z	2016-06-02T14:09:31Z	public	06c+r	06c+r
ERR1437573	Humulus lupulus	shoot system	sprout	Wye Target		RNA-Seq	50	988294250	PRJEB14243	SAMEA4021752	702809653	CENTRE FOR PLANT BIOTECHNOLOGY AND BREEDING, BIOTE	public	run.zq,sra	gs,ncbi,s3	gs.US,ncbi.public,s3.us-east-1	ERX1507951	Illumina HiSeq 2000	SINGLE	unspecified	TRANSCRIPTOMIC	Humulus lupulus	ILLUMINA	2016-10-01T00:00:00Z	2016-10-06T07:26:00Z	1	SAMEA4021752	ERP015876	unspecified	Wye Target							European hop	2016-09-30	2016-09-30T00:00:00Z	2018-11-16	2016-06-02	SAMEA4021752	Centre for Plant Biotechnology and Breeding\, Biotechnical Faculty\, University of Ljubljana	Centre for Plant Biotechnology and Breeding\, Biotechnical Faculty\, University of Ljubljana	2016-09-30T17:01:18Z	2016-06-02T14:09:31Z	public	12w-s	12w-s
ERR1437569	Humulus lupulus	shoot system	sprout	Celeia		RNA-Seq	50	1073014400	PRJEB14243	SAMEA4021736	718474506	CENTRE FOR PLANT BIOTECHNOLOGY AND BREEDING, BIOTE	public	run.zq,sra	gs,ncbi,s3	gs.US,ncbi.public,s3.us-east-1	ERX1507947	Illumina HiSeq 2000	SINGLE	unspecified	TRANSCRIPTOMIC	Humulus lupulus	ILLUMINA	2016-10-01T00:00:00Z	2016-10-06T07:25:00Z	1	SAMEA4021736	ERP015876	unspecified	Celeia							European hop	2016-09-30	2016-09-30T00:00:00Z	2018-11-16	2016-06-02	SAMEA4021736	Centre for Plant Biotechnology and Breeding\, Biotechnical Faculty\, University of Ljubljana	Centre for Plant Biotechnology and Breeding\, Biotechnical Faculty\, University of Ljubljana	2016-09-30T17:01:18Z	2016-06-02T14:09:31Z	public	12c-s	12c-s
SRR21169020	Humulus lupulus	leaf	vegetative	Osvald's Clones	female	RNA-Seq	152	1723665560	PRJNA872322	SAMN30451228	736286334	UAE UNIVERSITY	public	sra,fastq,run.zq	s3,ncbi,gs	s3.us-east-1,gs.US,ncbi.public	SRX17180131	Illumina HiSeq 2500	PAIRED	RANDOM PCR	TRANSCRIPTOMIC	Humulus lupulus	ILLUMINA	2022-08-23T00:00:00Z	2022-08-23T05:24:00Z	1	T2_HL_Leaf_MYB7_OE5	SRP393470	Lib_HL_Leaf_MYB7_OE 5	Osvalds'72 clone	Leaf	Plant	Czech Republic	Europe	Czech Republic: Ceske Budejovice	Leaf
ERR1437572	Humulus lupulus	root	sprout	Wye Target		RNA-Seq	50	1116982700	PRJEB14243	SAMEA4021744	750542010	CENTRE FOR PLANT BIOTECHNOLOGY AND BREEDING, BIOTE	public	run.zq,sra	gs,ncbi,s3	gs.US,ncbi.public,s3.us-east-1	ERX1507950	Illumina HiSeq 2000	SINGLE	unspecified	TRANSCRIPTOMIC	Humulus lupulus	ILLUMINA	2016-10-01T00:00:00Z	2016-10-06T07:26:00Z	1	SAMEA4021744	ERP015876	unspecified	Wye Target							European hop	2016-09-30	2016-09-30T00:00:00Z	2018-11-16	2016-06-02	SAMEA4021744	Centre for Plant Biotechnology and Breeding\, Biotechnical Faculty\, University of Ljubljana	Centre for Plant Biotechnology and Breeding\, Biotechnical Faculty\, University of Ljubljana	2016-09-30T17:01:18Z	2016-06-02T14:09:31Z	public	12w-r	12w-r
ERR1437564	Humulus lupulus	root	sprout	Wye Target		RNA-Seq	50	1213654800	PRJEB14243	SAMEA4021743	790804833	CENTRE FOR PLANT BIOTECHNOLOGY AND BREEDING, BIOTE	public	run.zq,sra	gs,ncbi,s3	gs.US,ncbi.public,s3.us-east-1	ERX1507942	Illumina HiSeq 2000	SINGLE	unspecified	TRANSCRIPTOMIC	Humulus lupulus	ILLUMINA	2016-10-01T00:00:00Z	2016-10-06T07:24:00Z	1	SAMEA4021743	ERP015876	unspecified	Wye Target							European hop	2016-09-30	2016-09-30T00:00:00Z	2018-11-16	2016-06-02	SAMEA4021743	Centre for Plant Biotechnology and Breeding\, Biotechnical Faculty\, University of Ljubljana	Centre for Plant Biotechnology and Breeding\, Biotechnical Faculty\, University of Ljubljana	2016-09-30T17:01:18Z	2016-06-02T14:09:31Z	public	06w-r	06w-r
ERR1437594	Humulus lupulus	shoot system	sprout	Celeia		RNA-Seq	50	1267532300	PRJEB14243	SAMEA4021738	806957628	CENTRE FOR PLANT BIOTECHNOLOGY AND BREEDING, BIOTE	public	run.zq,sra	gs,ncbi,s3	gs.US,ncbi.public,s3.us-east-1	ERX1507972	Illumina HiSeq 2000	SINGLE	unspecified	TRANSCRIPTOMIC	Humulus lupulus	ILLUMINA	2016-10-01T00:00:00Z	2016-10-06T07:29:00Z	1	SAMEA4021738	ERP015876	unspecified	Celeia							European hop	2016-09-30	2016-09-30T00:00:00Z	2018-11-16	2016-06-02	SAMEA4021738	Centre for Plant Biotechnology and Breeding\, Biotechnical Faculty\, University of Ljubljana	Centre for Plant Biotechnology and Breeding\, Biotechnical Faculty\, University of Ljubljana	2016-09-30T17:01:18Z	2016-06-02T14:09:31Z	public	30c-s	30c-s
ERR1437557	Humulus lupulus	root	sprout	Celeia		RNA-Seq	50	1146494650	PRJEB14243	SAMEA4021727	814460450	CENTRE FOR PLANT BIOTECHNOLOGY AND BREEDING, BIOTE	public	run.zq,sra	gs,ncbi,s3	gs.US,ncbi.public,s3.us-east-1	ERX1507935	Illumina HiSeq 2000	SINGLE	unspecified	TRANSCRIPTOMIC	Humulus lupulus	ILLUMINA	2016-10-01T00:00:00Z	2016-10-06T07:23:00Z	1	SAMEA4021727	ERP015876	unspecified	Celeia							European hop	2016-09-30	2016-09-30T00:00:00Z	2018-11-16	2016-06-02	SAMEA4021727	Centre for Plant Biotechnology and Breeding\, Biotechnical Faculty\, University of Ljubljana	Centre for Plant Biotechnology and Breeding\, Biotechnical Faculty\, University of Ljubljana	2016-09-30T17:01:18Z	2016-06-02T14:09:31Z	public	06c-r	06c-r
ERR1437578	Humulus lupulus	shoot system	sprout	Celeia		RNA-Seq	50	1281515500	PRJEB14243	SAMEA4021737	817397415	CENTRE FOR PLANT BIOTECHNOLOGY AND BREEDING, BIOTE	public	run.zq,sra	gs,ncbi,s3	gs.US,ncbi.public,s3.us-east-1	ERX1507956	Illumina HiSeq 2000	SINGLE	unspecified	TRANSCRIPTOMIC	Humulus lupulus	ILLUMINA	2016-10-01T00:00:00Z	2016-10-06T07:27:00Z	1	SAMEA4021737	ERP015876	unspecified	Celeia							European hop	2016-09-30	2016-09-30T00:00:00Z	2018-11-16	2016-06-02	SAMEA4021737	Centre for Plant Biotechnology and Breeding\, Biotechnical Faculty\, University of Ljubljana	Centre for Plant Biotechnology and Breeding\, Biotechnical Faculty\, University of Ljubljana	2016-09-30T17:01:18Z	2016-06-02T14:09:31Z	public	18c-s	18c-s
ERR1437566	Humulus lupulus	root	sprout	Celeia		RNA-Seq	50	1269233050	PRJEB14243	SAMEA4021724	821953059	CENTRE FOR PLANT BIOTECHNOLOGY AND BREEDING, BIOTE	public	run.zq,sra	gs,ncbi,s3	gs.US,ncbi.public,s3.us-east-1	ERX1507944	Illumina HiSeq 2000	SINGLE	unspecified	TRANSCRIPTOMIC	Humulus lupulus	ILLUMINA	2016-10-01T00:00:00Z	2016-10-06T07:25:00Z	1	SAMEA4021724	ERP015876	unspecified	Celeia							European hop	2016-09-30	2016-09-30T00:00:00Z	2018-11-16	2016-06-02	SAMEA4021724	Centre for Plant Biotechnology and Breeding\, Biotechnical Faculty\, University of Ljubljana	Centre for Plant Biotechnology and Breeding\, Biotechnical Faculty\, University of Ljubljana	2016-09-30T17:01:18Z	2016-06-02T14:09:31Z	public	12c+r	12c+r
ERR1437563	Humulus lupulus	shoot system	sprout	Wye Target		RNA-Seq	50	1254614100	PRJEB14243	SAMEA4021747	845635794	CENTRE FOR PLANT BIOTECHNOLOGY AND BREEDING, BIOTE	public	run.zq,sra	gs,ncbi,s3	gs.US,ncbi.public,s3.us-east-1	ERX1507941	Illumina HiSeq 2000	SINGLE	unspecified	TRANSCRIPTOMIC	Humulus lupulus	ILLUMINA	2016-10-01T00:00:00Z	2016-10-06T07:24:00Z	1	SAMEA4021747	ERP015876	unspecified	Wye Target							European hop	2016-09-30	2016-09-30T00:00:00Z	2018-11-16	2016-06-02	SAMEA4021747	Centre for Plant Biotechnology and Breeding\, Biotechnical Faculty\, University of Ljubljana	Centre for Plant Biotechnology and Breeding\, Biotechnical Faculty\, University of Ljubljana	2016-09-30T17:01:18Z	2016-06-02T14:09:31Z	public	06w+s	06w+s
ERR1437579	Humulus lupulus	root	sprout	Wye Target		RNA-Seq	50	1263676250	PRJEB14243	SAMEA4021741	850766665	CENTRE FOR PLANT BIOTECHNOLOGY AND BREEDING, BIOTE	public	run.zq,sra	gs,ncbi,s3	gs.US,ncbi.public,s3.us-east-1	ERX1507957	Illumina HiSeq 2000	SINGLE	unspecified	TRANSCRIPTOMIC	Humulus lupulus	ILLUMINA	2016-10-01T00:00:00Z	2016-10-06T07:27:00Z	1	SAMEA4021741	ERP015876	unspecified	Wye Target							European hop	2016-09-30	2016-09-30T00:00:00Z	2018-11-16	2016-06-02	SAMEA4021741	Centre for Plant Biotechnology and Breeding\, Biotechnical Faculty\, University of Ljubljana	Centre for Plant Biotechnology and Breeding\, Biotechnical Faculty\, University of Ljubljana	2016-09-30T17:01:18Z	2016-06-02T14:09:31Z	public	18w+r	18w+r
ERR1437577	Humulus lupulus	root	sprout	Celeia		RNA-Seq	50	1268203300	PRJEB14243	SAMEA4021729	853356214	CENTRE FOR PLANT BIOTECHNOLOGY AND BREEDING, BIOTE	public	run.zq,sra	gs,ncbi,s3	gs.US,ncbi.public,s3.us-east-1	ERX1507955	Illumina HiSeq 2000	SINGLE	unspecified	TRANSCRIPTOMIC	Humulus lupulus	ILLUMINA	2016-10-01T00:00:00Z	2016-10-06T07:27:00Z	1	SAMEA4021729	ERP015876	unspecified	Celeia							European hop	2016-09-30	2016-09-30T00:00:00Z	2018-11-16	2016-06-02	SAMEA4021729	Centre for Plant Biotechnology and Breeding\, Biotechnical Faculty\, University of Ljubljana	Centre for Plant Biotechnology and Breeding\, Biotechnical Faculty\, University of Ljubljana	2016-09-30T17:01:18Z	2016-06-02T14:09:31Z	public	18c-r	18c-r
ERR1437575	Humulus lupulus	root	sprout	Celeia		RNA-Seq	50	1325025200	PRJEB14243	SAMEA4021725	892202051	CENTRE FOR PLANT BIOTECHNOLOGY AND BREEDING, BIOTE	public	run.zq,sra	gs,ncbi,s3	gs.US,ncbi.public,s3.us-east-1	ERX1507953	Illumina HiSeq 2000	SINGLE	unspecified	TRANSCRIPTOMIC	Humulus lupulus	ILLUMINA	2016-10-01T00:00:00Z	2016-10-06T07:27:00Z	1	SAMEA4021725	ERP015876	unspecified	Celeia							European hop	2016-09-30	2016-09-30T00:00:00Z	2018-11-16	2016-06-02	SAMEA4021725	Centre for Plant Biotechnology and Breeding\, Biotechnical Faculty\, University of Ljubljana	Centre for Plant Biotechnology and Breeding\, Biotechnical Faculty\, University of Ljubljana	2016-09-30T17:01:18Z	2016-06-02T14:09:31Z	public	18c+r	18c+r
ERR1437598	Humulus lupulus	shoot system	sprout	Wye Target		RNA-Seq	50	1324062900	PRJEB14243	SAMEA4021754	900060755	CENTRE FOR PLANT BIOTECHNOLOGY AND BREEDING, BIOTE	public	run.zq,sra	gs,ncbi,s3	gs.US,ncbi.public,s3.us-east-1	ERX1507976	Illumina HiSeq 2000	SINGLE	unspecified	TRANSCRIPTOMIC	Humulus lupulus	ILLUMINA	2016-10-01T00:00:00Z	2016-10-06T07:31:00Z	1	SAMEA4021754	ERP015876	unspecified	Wye Target							European hop	2016-09-30	2016-09-30T00:00:00Z	2018-11-16	2016-06-02	SAMEA4021754	Centre for Plant Biotechnology and Breeding\, Biotechnical Faculty\, University of Ljubljana	Centre for Plant Biotechnology and Breeding\, Biotechnical Faculty\, University of Ljubljana	2016-09-30T17:01:18Z	2016-06-02T14:09:31Z	public	30w-s	30w-s
ERR1437571	Humulus lupulus	shoot system	sprout	Wye Target		RNA-Seq	50	1355812350	PRJEB14243	SAMEA4021748	905769152	CENTRE FOR PLANT BIOTECHNOLOGY AND BREEDING, BIOTE	public	run.zq,sra	gs,ncbi,s3	gs.US,ncbi.public,s3.us-east-1	ERX1507949	Illumina HiSeq 2000	SINGLE	unspecified	TRANSCRIPTOMIC	Humulus lupulus	ILLUMINA	2016-10-01T00:00:00Z	2016-10-06T07:26:00Z	1	SAMEA4021748	ERP015876	unspecified	Wye Target							European hop	2016-09-30	2016-09-30T00:00:00Z	2018-11-16	2016-06-02	SAMEA4021748	Centre for Plant Biotechnology and Breeding\, Biotechnical Faculty\, University of Ljubljana	Centre for Plant Biotechnology and Breeding\, Biotechnical Faculty\, University of Ljubljana	2016-09-30T17:01:18Z	2016-06-02T14:09:31Z	public	12w+s	12w+s
ERR1437565	Humulus lupulus	shoot system	sprout	Wye Target		RNA-Seq	50	1388300300	PRJEB14243	SAMEA4021751	938503273	CENTRE FOR PLANT BIOTECHNOLOGY AND BREEDING, BIOTE	public	run.zq,sra	gs,ncbi,s3	gs.US,ncbi.public,s3.us-east-1	ERX1507943	Illumina HiSeq 2000	SINGLE	unspecified	TRANSCRIPTOMIC	Humulus lupulus	ILLUMINA	2016-10-01T00:00:00Z	2016-10-06T07:24:00Z	1	SAMEA4021751	ERP015876	unspecified	Wye Target							European hop	2016-09-30	2016-09-30T00:00:00Z	2018-11-16	2016-06-02	SAMEA4021751	Centre for Plant Biotechnology and Breeding\, Biotechnical Faculty\, University of Ljubljana	Centre for Plant Biotechnology and Breeding\, Biotechnical Faculty\, University of Ljubljana	2016-09-30T17:01:18Z	2016-06-02T14:09:31Z	public	06w-s	06w-s
SRR13066396	Humulus lupulus	leaf	vegetative	Osvald's Clones	female	RNA-Seq	152	2217509608	PRJNA493541	SAMN10135940	947147931	BIOLOGY CENTRE CAS	public	sra,run.zq,fastq	s3,ncbi,gs	gs.US,s3.us-east-1,ncbi.public	SRX9514361	Illumina HiSeq 2500	PAIRED	RANDOM PCR	TRANSCRIPTOMIC	Humulus lupulus	ILLUMINA	2020-11-16T00:00:00Z	2020-11-16T10:55:00Z	1	Hop Mock inoculated	SRP292703	HOP_MI	Osvald's 72	Leaf	Plant	Czech Republic	Europe	Czech Republic	vegetative
SRR6206507	Humulus lupulus	leaf	vegetative	Osvald's Clones	female	RNA-Seq	152	2219235416	PRJNA415542	SAMN07828352	948847762	INSTITUTE OF PLANT MOLECULAR BIOLOGY, BIOLOGY CENTRE OF THE ACADEMY OF SCIENCES	public	fastq,run.zq,sra	gs,ncbi,s3	gs.US,ncbi.public,s3.us-east-1	SRX3315799	Illumina HiSeq 2000	PAIRED	RANDOM PCR	TRANSCRIPTOMIC	Humulus lupulus var. lupulus	ILLUMINA	2017-10-24T00:00:00Z	2017-10-24T06:26:00Z	1	Humulus lupulus MYB8-OE line	SRP121102	MYB8 Transformants Hop	Osvald 72	Leaf	Plant	Czech Republic	Europe	Czech Republic	Vegetative phase
ERR1437567	Humulus lupulus	shoot system	sprout	Celeia		RNA-Seq	50	1441046900	PRJEB14243	SAMEA4021732	961671534	CENTRE FOR PLANT BIOTECHNOLOGY AND BREEDING, BIOTE	public	run.zq,sra	gs,ncbi,s3	gs.US,ncbi.public,s3.us-east-1	ERX1507945	Illumina HiSeq 2000	SINGLE	unspecified	TRANSCRIPTOMIC	Humulus lupulus	ILLUMINA	2016-10-01T00:00:00Z	2016-10-06T07:25:00Z	1	SAMEA4021732	ERP015876	unspecified	Celeia							European hop	2016-09-30	2016-09-30T00:00:00Z	2018-11-16	2016-06-02	SAMEA4021732	Centre for Plant Biotechnology and Breeding\, Biotechnical Faculty\, University of Ljubljana	Centre for Plant Biotechnology and Breeding\, Biotechnical Faculty\, University of Ljubljana	2016-09-30T17:01:18Z	2016-06-02T14:09:31Z	public	12c+s	12c+s
SRR575199	Humulus lupulus		flowering			RNA-Seq	202	1611553576	PRJNA175602	SAMN01180285	1065863031	NATIONAL RESEARCH COUNCIL OF CANADA	public	fastq,run.zq,sra	gs,ncbi,s3	gs.US,ncbi.public,s3.us-east-1	SRX188992	Illumina HiSeq 2000	PAIRED	cDNA	TRANSCRIPTOMIC	Humulus lupulus	ILLUMINA	2012-12-31T00:00:00Z	2012-09-24T10:19:00Z	1	Cone - Taurus, Mainburg	SRP015829
SRR575191	Humulus lupulus					RNA-Seq	202	1630340990	PRJNA175602	SAMN01180281	1070716688	NATIONAL RESEARCH COUNCIL OF CANADA	public	fastq,run.zq,sra	gs,ncbi,s3	gs.US,ncbi.public,s3.us-east-1	SRX188988	Illumina HiSeq 2000	PAIRED	cDNA	TRANSCRIPTOMIC	Humulus lupulus	ILLUMINA	2012-12-31T00:00:00Z	2012-09-24T10:17:00Z	1	Trichome - Taurus, Saskatoon	SRP015829
ERR1437570	Humulus lupulus	root	sprout	Wye Target		RNA-Seq	50	1631957250	PRJEB14243	SAMEA4021740	1101404385	CENTRE FOR PLANT BIOTECHNOLOGY AND BREEDING, BIOTE	public	run.zq,sra	gs,ncbi,s3	gs.US,ncbi.public,s3.us-east-1	ERX1507948	Illumina HiSeq 2000	SINGLE	unspecified	TRANSCRIPTOMIC	Humulus lupulus	ILLUMINA	2016-10-01T00:00:00Z	2016-10-06T07:26:00Z	1	SAMEA4021740	ERP015876	unspecified	Wye Target							European hop	2016-09-30	2016-09-30T00:00:00Z	2018-11-16	2016-06-02	SAMEA4021740	Centre for Plant Biotechnology and Breeding\, Biotechnical Faculty\, University of Ljubljana	Centre for Plant Biotechnology and Breeding\, Biotechnical Faculty\, University of Ljubljana	2016-09-30T17:01:18Z	2016-06-02T14:09:31Z	public	12w+r	12w+r
SRR575209	Humulus lupulus	leaf	vegetative			RNA-Seq	202	1762629174	PRJNA175602	SAMN01180290	1165174500	NATIONAL RESEARCH COUNCIL OF CANADA	public	run.zq,sra	gs,ncbi,s3	gs.US,ncbi.public,s3.us-east-1	SRX188997	Illumina HiSeq 2000	PAIRED	cDNA	TRANSCRIPTOMIC	Humulus lupulus	ILLUMINA	2012-12-31T00:00:00Z	2012-09-24T10:21:00Z	1	Leaf - Apollo, Yakima	SRP015829
SRR575189	Humulus lupulus					RNA-Seq	202	1798601334	PRJNA175602	SAMN01180278	1186519378	NATIONAL RESEARCH COUNCIL OF CANADA	public	fastq,run.zq,sra	gs,ncbi,s3	gs.US,ncbi.public,s3.us-east-1	SRX188987	Illumina HiSeq 2000	PAIRED	cDNA	TRANSCRIPTOMIC	Humulus lupulus	ILLUMINA	2012-12-31T00:00:00Z	2012-09-24T09:14:00Z	1	Lupulin glands from Taurus (Mainburg, Germany collection)	SRP015829
ERR2040411	Humulus lupulus	leaf				RNA-Seq	180	2028168540	PRJEB21674	SAMEA104170455	1199825160	DEPARTMENT OF BIOLOGICAL SCIENCES	public	run.zq,sra	gs,ncbi,s3	gs.US,ncbi.public,s3.us-east-1	ERX2099468	Illumina HiSeq 2000	PAIRED	cDNA	TRANSCRIPTOMIC	Humulus lupulus	ILLUMINA	2017-07-24T00:00:00Z	2017-07-29T08:02:00Z	1	SAMEA104170455	ERP023948	unspecified								European hop	2017-07-23	2017-07-23T00:00:00Z	2018-11-16	2017-07-23	SAMEA104170455	Department of Biological Sciences	Department of Biological Sciences	2017-07-23T17:01:29Z	2017-07-23T05:36:31Z	public	AQGE	AQGE
SRR10549511	Humulus lupulus	leaf	flowering	Osvald's Clones		RNA-Seq	229	2639569424	PRJNA592133	SAMN13420019	1245066185	BIOLOGY CENTRE CAS	public	sra,fastq,run.zq	s3,ncbi,gs	s3.us-east-1,gs.US,ncbi.public	SRX7231776	Illumina HiSeq 2500	PAIRED	RANDOM PCR	TRANSCRIPTOMIC	Humulus lupulus	ILLUMINA	2019-11-29T00:00:00Z	2019-11-28T04:23:00Z	1	Lupulin	SRP233424	RNA-Seq_hop_lupulin	Osvald's 72	Lupulin gland	Plant	Czech Republic	Europe	Czech Republic	Reproductive
ERR1437556	Humulus lupulus	shoot system	sprout	Celeia		RNA-Seq	50	1891170150	PRJEB14243	SAMEA4021731	1287596713	CENTRE FOR PLANT BIOTECHNOLOGY AND BREEDING, BIOTE	public	run.zq,sra	gs,ncbi,s3	gs.US,ncbi.public,s3.us-east-1	ERX1507934	Illumina HiSeq 2000	SINGLE	unspecified	TRANSCRIPTOMIC	Humulus lupulus	ILLUMINA	2016-10-01T00:00:00Z	2016-10-06T07:23:00Z	1	SAMEA4021731	ERP015876	unspecified	Celeia							European hop	2016-09-30	2016-09-30T00:00:00Z	2018-11-16	2016-06-02	SAMEA4021731	Centre for Plant Biotechnology and Breeding\, Biotechnical Faculty\, University of Ljubljana	Centre for Plant Biotechnology and Breeding\, Biotechnical Faculty\, University of Ljubljana	2016-09-30T17:01:18Z	2016-06-02T14:09:31Z	public	06c+s	06c+s
SRR575203	Humulus lupulus		flowering			RNA-Seq	202	1960297082	PRJNA175602	SAMN01180287	1291727076	NATIONAL RESEARCH COUNCIL OF CANADA	public	fastq,run.zq,sra	gs,ncbi,s3	gs.US,ncbi.public,s3.us-east-1	SRX188994	Illumina HiSeq 2000	PAIRED	cDNA	TRANSCRIPTOMIC	Humulus lupulus	ILLUMINA	2012-12-31T00:00:00Z	2012-09-24T10:20:00Z	1	Cone - Apollo, Yakima	SRP015829
SRR575193	Humulus lupulus					RNA-Seq	202	1976536670	PRJNA175602	SAMN01180282	1300077362	NATIONAL RESEARCH COUNCIL OF CANADA	public	fastq,run.zq,sra	gs,ncbi,s3	gs.US,ncbi.public,s3.us-east-1	SRX188989	Illumina HiSeq 2000	PAIRED	cDNA	TRANSCRIPTOMIC	Humulus lupulus	ILLUMINA	2012-12-31T00:00:00Z	2012-09-24T10:17:00Z	1	Trichome - Apollo, Yakima	SRP015829
ERR1437593	Humulus lupulus	root	sprout	Celeia		RNA-Seq	50	1916203000	PRJEB14243	SAMEA4021730	1300248734	CENTRE FOR PLANT BIOTECHNOLOGY AND BREEDING, BIOTE	public	run.zq,sra	gs,ncbi,s3	gs.US,ncbi.public,s3.us-east-1	ERX1507971	Illumina HiSeq 2000	SINGLE	unspecified	TRANSCRIPTOMIC	Humulus lupulus	ILLUMINA	2016-10-01T00:00:00Z	2016-10-06T07:29:00Z	1	SAMEA4021730	ERP015876	unspecified	Celeia							European hop	2016-09-30	2016-09-30T00:00:00Z	2018-11-16	2016-06-02	SAMEA4021730	Centre for Plant Biotechnology and Breeding\, Biotechnical Faculty\, University of Ljubljana	Centre for Plant Biotechnology and Breeding\, Biotechnical Faculty\, University of Ljubljana	2016-09-30T17:01:18Z	2016-06-02T14:09:31Z	public	30c-r	30c-r
SRR575197	Humulus lupulus					RNA-Seq	202	2019023936	PRJNA175602	SAMN01180284	1324834280	NATIONAL RESEARCH COUNCIL OF CANADA	public	fastq,run.zq,sra	gs,ncbi,s3	gs.US,ncbi.public,s3.us-east-1	SRX188991	Illumina HiSeq 2000	PAIRED	cDNA	TRANSCRIPTOMIC	Humulus lupulus	ILLUMINA	2012-12-31T00:00:00Z	2012-09-24T10:20:00Z	1	Trichome - Magnum, Mainburg	SRP015829
SRR575201	Humulus lupulus		flowering			RNA-Seq	202	2020885164	PRJNA175602	SAMN01180286	1338284172	NATIONAL RESEARCH COUNCIL OF CANADA	public	run.zq,sra	gs,ncbi,s3	gs.US,ncbi.public,s3.us-east-1	SRX188993	Illumina HiSeq 2000	PAIRED	cDNA	TRANSCRIPTOMIC	Humulus lupulus	ILLUMINA	2012-12-31T00:00:00Z	2012-09-24T10:20:00Z	1	Cone - Taurus, Saskatoon	SRP015829
SRR7904254	Humulus lupulus	leaf	vegetative		female	RNA-Seq	152	3160447840	PRJNA493216	SAMN10131641	1344179512	BIOLOGY CENTRE CAS	public	run.zq,sra,fastq	ncbi,s3,gs	gs.US,ncbi.public,s3.us-east-1	SRX4740716	Illumina HiSeq 2500	PAIRED	RANDOM PCR	TRANSCRIPTOMIC	Humulus lupulus	ILLUMINA	2018-09-26T00:00:00Z	2018-09-26T10:16:00Z	1	CBCVd-infected hop	SRP162638	CI_HOP		Leaf	Plant	Czech Republic	Europe	Czech Republic	Vegetative
SRR575207	Humulus lupulus	leaf	vegetative			RNA-Seq	202	2059298898	PRJNA175602	SAMN01180289	1363294211	NATIONAL RESEARCH COUNCIL OF CANADA	public	fastq,run.zq,sra	gs,ncbi,s3	gs.US,ncbi.public,s3.us-east-1	SRX188996	Illumina HiSeq 2000	PAIRED	cDNA	TRANSCRIPTOMIC	Humulus lupulus	ILLUMINA	2012-12-31T00:00:00Z	2012-09-24T10:21:00Z	1	Leaf - Taurus, Saskatoon	SRP015829
SRR6206403	Humulus lupulus	leaf	vegetative	Osvald's Clones	female	RNA-Seq	152	3635425952	PRJNA415536	SAMN07828213	1542988480	INSTITUTE OF PLANT MOLECULAR BIOLOGY, BIOLOGY CENTRE OF THE ACADEMY OF SCIENCES	public	fastq,run.zq,sra	gs,ncbi,s3	gs.US,ncbi.public,s3.us-east-1	SRX3315695	Illumina HiSeq 2000	PAIRED	RANDOM PCR	TRANSCRIPTOMIC	Humulus lupulus var. lupulus	ILLUMINA	2017-10-24T00:00:00Z	2017-10-24T05:10:00Z	1	Wild type Hop	SRP121097	Wild-Type Hop	Osvald 72	Leaf	Plant	Czech Republic	Europe	Czech Republic	Vegetative phase
SRR575205	Humulus lupulus	leaf	vegetative			RNA-Seq	202	2506294598	PRJNA175602	SAMN01180288	1667809647	NATIONAL RESEARCH COUNCIL OF CANADA	public	run.zq,sra	gs,ncbi,s3	gs.US,ncbi.public,s3.us-east-1	SRX188995	Illumina HiSeq 2000	PAIRED	cDNA	TRANSCRIPTOMIC	Humulus lupulus	ILLUMINA	2012-12-31T00:00:00Z	2012-09-24T10:21:00Z	1	Leaf - Taurus, Mainburg	SRP015829
SRR575195	Humulus lupulus					RNA-Seq	202	2584039550	PRJNA175602	SAMN01180283	1690378993	NATIONAL RESEARCH COUNCIL OF CANADA	public	fastq,run.zq,sra	gs,ncbi,s3	gs.US,ncbi.public,s3.us-east-1	SRX188990	Illumina HiSeq 2000	PAIRED	cDNA	TRANSCRIPTOMIC	Humulus lupulus	ILLUMINA	2012-12-31T00:00:00Z	2012-09-24T10:19:00Z	1	Trichome - Nugget, Mainburg	SRP015829
SRR10541757	Humulus lupulus	leaf	flowering	Osvald's Clones		RNA-Seq	220	5854784424	PRJNA592133	SAMN13412327	2741973073	BIOLOGY CENTRE CAS	public	fastq,run.zq,sra	gs,s3,ncbi	s3.us-east-1,ncbi.public,gs.US	SRX7225155	Illumina HiSeq 2500	PAIRED	RANDOM PCR	TRANSCRIPTOMIC	Humulus lupulus	ILLUMINA	2019-11-28T00:00:00Z	2019-11-27T13:22:00Z	1	Bract	SRP233424	WT_hop_bract	Osvald's 72	Bract	Plant	Czech Republic	Europe	Czech Republic	Reproductive
SRR10589377	Humulus lupulus	leaf	flowering	Osvald's Clones		RNA-Seq	175	6076026158	PRJNA592133	SAMN13483591	2816899602	BIOLOGY CENTRE CAS	public	fastq,run.zq,sra	gs,ncbi,s3	gs.US,s3.us-east-1,ncbi.public	SRX7269218	Illumina HiSeq 2500	PAIRED	RANDOM PCR	TRANSCRIPTOMIC	Humulus lupulus	ILLUMINA	2019-12-06T00:00:00Z	2022-07-17T00:35:00Z	2	Osvald's _Leaf	SRP233424	Osvald_Leaf_hop	Osvald's 72	Leaf	Plant	Czech Republic	Europe	Czech Republic	Reproductive
SRR13528962	Humulus lupulus	leaf	young plant	Wye Target	female	RNA-Seq	300	9245904300	PRJNA694508	SAMN17526021	2899121769	LABORATOIRE DE BIOMETRIE ET BIOLOGIE EVOLUTIVE	public	sra,fastq,run.zq	s3,ncbi,gs	gs.US,s3.us-east-1,ncbi.public	SRX9937287	Illumina NovaSeq 6000	PAIRED	RANDOM	TRANSCRIPTOMIC	Humulus lupulus	ILLUMINA	2021-05-05T00:00:00Z	2021-01-26T08:10:00Z	1	Hop transcriptome	SRP303278	131/67F	Wye Target and 2/1 male	leaves	Plant	Slovenia	Europe	Slovenia	vegetative growing
SRR13528970	Humulus lupulus	leaf	young plant	Wye Target	male	RNA-Seq	300	9400873800	PRJNA694508	SAMN17526021	2928157759	LABORATOIRE DE BIOMETRIE ET BIOLOGIE EVOLUTIVE	public	fastq,run.zq,sra	gs,s3,ncbi	s3.us-east-1,ncbi.public,gs.US	SRX9937279	Illumina NovaSeq 6000	PAIRED	RANDOM	TRANSCRIPTOMIC	Humulus lupulus	ILLUMINA	2021-05-05T00:00:00Z	2021-01-26T08:12:00Z	1	Hop transcriptome	SRP303278	R2_1_mpa	Wye Target and 2/1 male	leaves	Plant	Slovenia	Europe	Slovenia	vegetative growing
SRR13528968	Humulus lupulus	leaf	young plant	Wye Target	male	RNA-Seq	300	9370596900	PRJNA694508	SAMN17526021	2962696478	LABORATOIRE DE BIOMETRIE ET BIOLOGIE EVOLUTIVE	public	fastq,sra,run.zq	s3,gs,ncbi	gs.US,ncbi.public,s3.us-east-1	SRX9937281	Illumina NovaSeq 6000	PAIRED	RANDOM	TRANSCRIPTOMIC	Humulus lupulus	ILLUMINA	2021-05-05T00:00:00Z	2021-01-26T08:10:00Z	1	Hop transcriptome	SRP303278	132/76M	Wye Target and 2/1 male	leaves	Plant	Slovenia	Europe	Slovenia	vegetative growing
SRR13528959	Humulus lupulus	leaf	young plant	Wye Target	male	RNA-Seq	300	9688607100	PRJNA694508	SAMN17526021	3030628467	LABORATOIRE DE BIOMETRIE ET BIOLOGIE EVOLUTIVE	public	sra,fastq,run.zq	ncbi,gs,s3	ncbi.public,s3.us-east-1,gs.US	SRX9937290	Illumina NovaSeq 6000	PAIRED	RANDOM	TRANSCRIPTOMIC	Humulus lupulus	ILLUMINA	2021-05-05T00:00:00Z	2021-01-26T08:10:00Z	1	Hop transcriptome	SRP303278	131/83M	Wye Target and 2/1 male	leaves	Plant	Slovenia	Europe	Slovenia	vegetative growing
SRR13528971	Humulus lupulus	leaf	young plant	Wye Target	female	RNA-Seq	300	9724866000	PRJNA694508	SAMN17526021	3037267771	LABORATOIRE DE BIOMETRIE ET BIOLOGIE EVOLUTIVE	public	fastq,run.zq,sra	ncbi,gs,s3	s3.us-east-1,ncbi.public,gs.US	SRX9937278	Illumina NovaSeq 6000	PAIRED	RANDOM	TRANSCRIPTOMIC	Humulus lupulus	ILLUMINA	2021-05-05T00:00:00Z	2021-01-26T08:13:00Z	1	Hop transcriptome	SRP303278	WT_fpa	Wye Target and 2/1 male	leaves	Plant	Slovenia	Europe	Slovenia	vegetative growing
SRR13528958	Humulus lupulus	leaf	young plant	Wye Target	female	RNA-Seq	300	10498774800	PRJNA694508	SAMN17526021	3217457003	LABORATOIRE DE BIOMETRIE ET BIOLOGIE EVOLUTIVE	public	sra,run.zq,fastq	ncbi,s3,gs	s3.us-east-1,ncbi.public,gs.US	SRX9937291	Illumina NovaSeq 6000	PAIRED	RANDOM	TRANSCRIPTOMIC	Humulus lupulus	ILLUMINA	2021-05-05T00:00:00Z	2021-01-26T08:10:00Z	1	Hop transcriptome	SRP303278	131/89F	Wye Target and 2/1 male	leaves	Plant	Slovenia	Europe	Slovenia	vegetative growing
SRR13528969	Humulus lupulus	leaf	young plant	Wye Target	male	RNA-Seq	300	10446140400	PRJNA694508	SAMN17526021	3307273314	LABORATOIRE DE BIOMETRIE ET BIOLOGIE EVOLUTIVE	public	fastq,sra,run.zq	s3,gs,ncbi	ncbi.public,s3.us-east-1,gs.US	SRX9937280	Illumina NovaSeq 6000	PAIRED	RANDOM	TRANSCRIPTOMIC	Humulus lupulus	ILLUMINA	2021-05-05T00:00:00Z	2021-01-26T08:18:00Z	1	Hop transcriptome	SRP303278	131/94M	Wye Target and 2/1 male	leaves	Plant	Slovenia	Europe	Slovenia	vegetative growing
SRR13528965	Humulus lupulus	leaf	young plant	Wye Target	female	RNA-Seq	300	11210342700	PRJNA694508	SAMN17526021	3523605353	LABORATOIRE DE BIOMETRIE ET BIOLOGIE EVOLUTIVE	public	sra,fastq,run.zq	ncbi,gs,s3	ncbi.public,s3.us-east-1,gs.US	SRX9937283	Illumina NovaSeq 6000	PAIRED	RANDOM	TRANSCRIPTOMIC	Humulus lupulus	ILLUMINA	2021-05-05T00:00:00Z	2021-01-26T09:20:00Z	1	Hop transcriptome	SRP303278	132/82F	Wye Target and 2/1 male	leaves	Plant	Slovenia	Europe	Slovenia	vegetative growing
SRR13528966	Humulus lupulus	leaf	young plant	Wye Target	female	RNA-Seq	300	12476917500	PRJNA694508	SAMN17526021	3885522276	LABORATOIRE DE BIOMETRIE ET BIOLOGIE EVOLUTIVE	public	run.zq,fastq,sra	gs,ncbi,s3	gs.US,ncbi.public,s3.us-east-1	SRX9937282	Illumina NovaSeq 6000	PAIRED	RANDOM	TRANSCRIPTOMIC	Humulus lupulus	ILLUMINA	2021-05-05T00:00:00Z	2021-01-26T08:21:00Z	1	Hop transcriptome	SRP303278	132/81F	Wye Target and 2/1 male	leaves	Plant	Slovenia	Europe	Slovenia	vegetative growing
SRR22957816	Humulus lupulus	leaf	flowering	Osvald's Clones	female	RNA-Seq	300	12361583400	PRJNA917062	SAMN32518845	3944622164	UAE UNIVERSITY	public	sra,run.zq,fastq	s3,gs,ncbi	ncbi.public,s3.us-east-1,gs.US	SRX18914504	Illumina HiSeq 2500	PAIRED	RANDOM PCR	TRANSCRIPTOMIC	Humulus lupulus	ILLUMINA	2023-01-03T00:00:00Z	2023-01-03T15:43:00Z	1	LG_AB3	SRP415597	lib_LG_AB3	Osvald's clone 83	Lupulin gland	Plant	Czech Republic	Europe	Czech Republic: Ceske Budejovice	Cone
SRR5283174	Humulus lupulus	whole plant	harvest	Celeia	female	RNA-Seq	167	6166558985	PRJNA342762	SAMN05767836	3947325213	UNIVERSITY OF LJUBLJANA, BIOTECHNICAL FACULTY	public	bam,run.zq,sra	gs,ncbi,s3	gs.US,ncbi.public,s3.us-east-1	SRX2586760	Illumina HiSeq 2000	PAIRED	RANDOM	TRANSCRIPTOMIC	Humulus lupulus	ILLUMINA	2018-11-05T00:00:00Z	2018-10-30T11:54:00Z	1	Hop, cultivar 'Celeia'	SRP089843	Library_Celeia_BAM	Celeia	roots\, sprouts\, leaves\, stems\, flowers\, cones	Plant	Slovenia	Europe	Slovenia: Zalec	from sprouting until harvest
SRR13528960	Humulus lupulus	leaf	young plant	Wye Target	female	RNA-Seq	300	12892800000	PRJNA694508	SAMN17526021	3977304560	LABORATOIRE DE BIOMETRIE ET BIOLOGIE EVOLUTIVE	public	run.zq,sra,fastq	gs,ncbi,s3	gs.US,ncbi.public,s3.us-east-1	SRX9937289	Illumina NovaSeq 6000	PAIRED	RANDOM	TRANSCRIPTOMIC	Humulus lupulus	ILLUMINA	2021-05-05T00:00:00Z	2021-01-26T08:22:00Z	1	Hop transcriptome	SRP303278	131/70F	Wye Target and 2/1 male	leaves	Plant	Slovenia	Europe	Slovenia	vegetative growing
SRR13528964	Humulus lupulus	leaf	young plant	Wye Target	male	RNA-Seq	300	12642095100	PRJNA694508	SAMN17526021	3979502950	LABORATOIRE DE BIOMETRIE ET BIOLOGIE EVOLUTIVE	public	run.zq,sra,fastq	gs,s3,ncbi	ncbi.public,s3.us-east-1,gs.US	SRX9937284	Illumina NovaSeq 6000	PAIRED	RANDOM	TRANSCRIPTOMIC	Humulus lupulus	ILLUMINA	2021-05-05T00:00:00Z	2021-01-26T08:14:00Z	1	Hop transcriptome	SRP303278	131/108M	Wye Target and 2/1 male	leaves	Plant	Slovenia	Europe	Slovenia	vegetative growing
SRR13528967	Humulus lupulus	leaf	young plant	Wye Target	male	RNA-Seq	300	12762468900	PRJNA694508	SAMN17526021	3986660512	LABORATOIRE DE BIOMETRIE ET BIOLOGIE EVOLUTIVE	public	fastq,sra,run.zq	gs,s3,ncbi	gs.US,ncbi.public,s3.us-east-1	SRX9937285	Illumina NovaSeq 6000	PAIRED	RANDOM	TRANSCRIPTOMIC	Humulus lupulus	ILLUMINA	2021-05-05T00:00:00Z	2021-01-26T08:22:00Z	1	Hop transcriptome	SRP303278	131/112M	Wye Target and 2/1 male	leaves	Plant	Slovenia	Europe	Slovenia	vegetative growing
SRR22957810	Humulus lupulus	leaf	flowering	Osvald's Clones	female	RNA-Seq	300	12720252900	PRJNA917062	SAMN32518841	4068781133	UAE UNIVERSITY	public	run.zq,sra,fastq	s3,ncbi,gs	ncbi.public,gs.US,s3.us-east-1	SRX18914510	Illumina HiSeq 2500	PAIRED	RANDOM PCR	TRANSCRIPTOMIC	Humulus lupulus	ILLUMINA	2023-01-03T00:00:00Z	2023-01-03T15:28:00Z	1	LG_C2	SRP415597	lib_LG_C2	Osvald's clone 79	Lupulin gland	Plant	Czech Republic	Europe	Czech Republic: Ceske Budejovice	Cone
SRR22957813	Humulus lupulus	leaf	vegetative	Osvald's Clones	female	RNA-Seq	300	12574166700	PRJNA917062	SAMN32518838	4121805767	UAE UNIVERSITY	public	sra,fastq,run.zq	gs,s3,ncbi	s3.us-east-1,gs.US,ncbi.public	SRX18914507	Illumina HiSeq 2500	PAIRED	RANDOM PCR	TRANSCRIPTOMIC	Humulus lupulus	ILLUMINA	2023-01-03T00:00:00Z	2023-01-03T15:24:00Z	1	Leaf_AB2	SRP415597	lib_Leaf_AB2	Osvald's clone 76	Leaf	Plant	Czech Republic	Europe	Czech Republic: Ceske Budejovice	Leaf
SRR22957818	Humulus lupulus	leaf	vegetative	Osvald's Clones	female	RNA-Seq	300	12853373700	PRJNA917062	SAMN32518835	4213274445	UAE UNIVERSITY	public	run.zq,fastq,sra	gs,ncbi,s3	s3.us-east-1,ncbi.public,gs.US	SRX18914502	Illumina HiSeq 2500	PAIRED	RANDOM PCR	TRANSCRIPTOMIC	Humulus lupulus	ILLUMINA	2023-01-03T00:00:00Z	2023-01-03T15:22:00Z	1	Leaf_C2	SRP415597	lib_Leaf_C2	Osvald's clone 73	Leaf	Plant	Czech Republic	Europe	Czech Republic: Ceske Budejovice	Leaf
SRR22957819	Humulus lupulus	leaf	vegetative	Osvald's Clones	female	RNA-Seq	300	12928080900	PRJNA917062	SAMN32518834	4215755861	UAE UNIVERSITY	public	run.zq,fastq,sra	gs,s3,ncbi	s3.us-east-1,ncbi.public,gs.US	SRX18914501	Illumina HiSeq 2500	PAIRED	RANDOM PCR	TRANSCRIPTOMIC	Humulus lupulus	ILLUMINA	2023-01-03T00:00:00Z	2023-01-03T15:20:00Z	1	Leaf_C1	SRP415597	lib_Leaf_C1	Osvald's clone 72	Leaf	Plant	Czech Republic	Europe	Czech Republic: Ceske Budejovice	Leaf
SRR13528961	Humulus lupulus	leaf	young plant	Wye Target	female	RNA-Seq	300	13901621400	PRJNA694508	SAMN17526021	4272515423	LABORATOIRE DE BIOMETRIE ET BIOLOGIE EVOLUTIVE	public	run.zq,fastq,sra	ncbi,s3,gs	s3.us-east-1,ncbi.public,gs.US	SRX9937288	Illumina NovaSeq 6000	PAIRED	RANDOM	TRANSCRIPTOMIC	Humulus lupulus	ILLUMINA	2021-05-05T00:00:00Z	2021-01-26T08:24:00Z	1	Hop transcriptome	SRP303278	131/69F	Wye Target and 2/1 male	leaves	Plant	Slovenia	Europe	Slovenia	vegetative growing
SRR22957812	Humulus lupulus	leaf	vegetative	Osvald's Clones	female	RNA-Seq	300	13072945800	PRJNA917062	SAMN32518839	4278955124	UAE UNIVERSITY	public	run.zq,fastq,sra	gs,ncbi,s3	ncbi.public,gs.US,s3.us-east-1	SRX18914508	Illumina HiSeq 2500	PAIRED	RANDOM PCR	TRANSCRIPTOMIC	Humulus lupulus	ILLUMINA	2023-01-03T00:00:00Z	2023-01-03T15:22:00Z	1	Leaf_AB3	SRP415597	lib_Leaf_AB3	Osvald's clone 77	Leaf	Plant	Czech Republic	Europe	Czech Republic: Ceske Budejovice	Leaf
SRR22957811	Humulus lupulus	leaf	flowering	Osvald's Clones	female	RNA-Seq	300	13907793000	PRJNA917062	SAMN32518840	4457518676	UAE UNIVERSITY	public	sra,run.zq,fastq	ncbi,s3,gs	ncbi.public,s3.us-east-1,gs.US	SRX18914509	Illumina HiSeq 2500	PAIRED	RANDOM PCR	TRANSCRIPTOMIC	Humulus lupulus	ILLUMINA	2023-01-03T00:00:00Z	2023-01-03T15:33:00Z	1	LG_C1	SRP415597	lib_LG_C1	Osvald's clone 78	Lupulin gland	Plant	Czech Republic	Europe	Czech Republic: Ceske Budejovice	Cone
SRR22957809	Humulus lupulus	leaf	flowering	Osvald's Clones	female	RNA-Seq	300	14284630500	PRJNA917062	SAMN32518842	4510955051	UAE UNIVERSITY	public	sra,run.zq,fastq	gs,s3,ncbi	gs.US,ncbi.public,s3.us-east-1	SRX18914511	Illumina HiSeq 2500	PAIRED	RANDOM PCR	TRANSCRIPTOMIC	Humulus lupulus	ILLUMINA	2023-01-03T00:00:00Z	2023-01-03T15:29:00Z	1	LG_C3	SRP415597	lib_LG_C3	Osvald's clone 80	Lupulin gland	Plant	Czech Republic	Europe	Czech Republic: Ceske Budejovice	Cone
SRR13528963	Humulus lupulus	leaf	young plant	Wye Target	male	RNA-Seq	300	14352461100	PRJNA694508	SAMN17526021	4520328829	LABORATOIRE DE BIOMETRIE ET BIOLOGIE EVOLUTIVE	public	fastq,sra,run.zq	ncbi,s3,gs	gs.US,ncbi.public,s3.us-east-1	SRX9937286	Illumina NovaSeq 6000	PAIRED	RANDOM	TRANSCRIPTOMIC	Humulus lupulus	ILLUMINA	2021-05-05T00:00:00Z	2021-01-26T08:24:00Z	1	Hop transcriptome	SRP303278	131/113M	Wye Target and 2/1 male	leaves	Plant	Slovenia	Europe	Slovenia	vegetative growing
SRR22957808	Humulus lupulus	leaf	flowering	Osvald's Clones	female	RNA-Seq	300	14255419800	PRJNA917062	SAMN32518843	4528440449	UAE UNIVERSITY	public	sra,fastq,run.zq	gs,s3,ncbi	ncbi.public,s3.us-east-1,gs.US	SRX18914512	Illumina HiSeq 2500	PAIRED	RANDOM PCR	TRANSCRIPTOMIC	Humulus lupulus	ILLUMINA	2023-01-03T00:00:00Z	2023-01-03T15:20:00Z	1	LG_AB1	SRP415597	lib_LG_AB1	Osvald's clone 81	Lupulin gland	Plant	Czech Republic	Europe	Czech Republic: Ceske Budejovice	Cone
SRR22957815	Humulus lupulus	leaf	vegetative	Osvald's Clones	female	RNA-Seq	300	13901432100	PRJNA917062	SAMN32518836	4610880247	UAE UNIVERSITY	public	sra,fastq,run.zq	gs,ncbi,s3	s3.us-east-1,ncbi.public,gs.US	SRX18914505	Illumina HiSeq 2500	PAIRED	RANDOM PCR	TRANSCRIPTOMIC	Humulus lupulus	ILLUMINA	2023-01-03T00:00:00Z	2023-01-03T15:22:00Z	1	Leaf_C3	SRP415597	lib_Leaf_C3	Osvald's clone 74	Leaf	Plant	Czech Republic	Europe	Czech Republic: Ceske Budejovice	Leaf
SRR22957814	Humulus lupulus	leaf	vegetative	Osvald's Clones	female	RNA-Seq	300	14638977300	PRJNA917062	SAMN32518837	4784989453	UAE UNIVERSITY	public	sra,fastq,run.zq	ncbi,gs,s3	gs.US,s3.us-east-1,ncbi.public	SRX18914506	Illumina HiSeq 2500	PAIRED	RANDOM PCR	TRANSCRIPTOMIC	Humulus lupulus	ILLUMINA	2023-01-03T00:00:00Z	2023-01-03T15:29:00Z	1	Leaf_AB1	SRP415597	lib_Leaf_AB1	Osvald's clone 75	Leaf	Plant	Czech Republic	Europe	Czech Republic: Ceske Budejovice	Leaf
SRR1525657	Humulus lupulus	whole plant	mix	Celeia		RNA-Seq	202	10380399836	PRJNA255711	SAMN02928190	6864479701	UNIVERSITY OF LJUBLJANA, BIOTECHNICAL FACULTY, AGR	public	run.zq,sra,fastq	gs,ncbi,s3	s3.us-east-1,gs.US,ncbi.public	SRX661828	Illumina HiSeq 2000	PAIRED	unspecified	TRANSCRIPTOMIC	Humulus lupulus	ILLUMINA	2014-11-11T00:00:00Z	2014-07-28T13:50:00Z	1	infected and healthy hop plants	SRP044658		Celeia	whole plant	Plant	uncalculated	uncalculated	missing
SRR1525656	Humulus lupulus	whole plant	mix	Celeia		RNA-Seq	202	10870579096	PRJNA255711	SAMN02928190	7190592460	UNIVERSITY OF LJUBLJANA, BIOTECHNICAL FACULTY, AGR	public	fastq,sra,run.zq	ncbi,gs,s3	gs.US,s3.us-east-1,ncbi.public	SRX657768	Illumina HiSeq 2000	PAIRED	unspecified	TRANSCRIPTOMIC	Humulus lupulus	ILLUMINA	2014-11-11T00:00:00Z	2014-07-28T13:52:00Z	1	infected and healthy hop plants	SRP044658		Celeia	whole plant	Plant	uncalculated	uncalculated	missing
SRR12329026	Humulus lupulus		flowering		female	RNA-Seq	200	10927941400	PRJNA648745	SAMN15647440	7336761716	COLLEGE OF AGRONOMY	public	run.zq,sra,fastq	gs,s3,ncbi	s3.us-east-1,ncbi.public,gs.US	SRX8829240	Illumina HiSeq 4000	PAIRED	PolyA	TRANSCRIPTOMIC	Humulus lupulus	ILLUMINA	2021-07-01T00:00:00Z	2020-07-27T06:41:00Z	1	D3_1	SRP273665	D3_1	missing	female inflorescence	Plant	uncalculated	uncalculated	missing	missing
SRR12329022	Humulus lupulus		flowering		female	RNA-Seq	200	11092992800	PRJNA648745	SAMN15647435	7351593871	COLLEGE OF AGRONOMY	public	run.zq,sra,fastq	ncbi,gs,s3	gs.US,ncbi.public,s3.us-east-1	SRX8829244	Illumina HiSeq 4000	PAIRED	PolyA	TRANSCRIPTOMIC	Humulus lupulus	ILLUMINA	2021-07-01T00:00:00Z	2020-07-27T06:44:00Z	1	D1_2	SRP273665	D1_2	missing	female inflorescence	Plant	uncalculated	uncalculated	missing	missing
SRR12329020	Humulus lupulus		flowering		female	RNA-Seq	200	11049915000	PRJNA648745	SAMN15647437	7362278231	COLLEGE OF AGRONOMY	public	run.zq,fastq,sra	s3,ncbi,gs	gs.US,ncbi.public,s3.us-east-1	SRX8829246	Illumina HiSeq 4000	PAIRED	PolyA	TRANSCRIPTOMIC	Humulus lupulus	ILLUMINA	2021-07-01T00:00:00Z	2020-07-27T06:36:00Z	1	D2_1	SRP273665	D2_1	missing	female inflorescence	Plant	uncalculated	uncalculated	missing	missing
SRR12329021	Humulus lupulus		flowering		female	RNA-Seq	200	11083538800	PRJNA648745	SAMN15647436	7410053146	COLLEGE OF AGRONOMY	public	sra,fastq,run.zq	ncbi,s3,gs	s3.us-east-1,ncbi.public,gs.US	SRX8829245	Illumina HiSeq 4000	PAIRED	PolyA	TRANSCRIPTOMIC	Humulus lupulus	ILLUMINA	2021-07-01T00:00:00Z	2020-07-27T06:35:00Z	1	D1_3	SRP273665	D1_3	missing	female inflorescence	Plant	uncalculated	uncalculated	missing	missing
SRR12329025	Humulus lupulus		flowering		female	RNA-Seq	200	11068460400	PRJNA648745	SAMN15647441	7424177932	COLLEGE OF AGRONOMY	public	sra,run.zq,fastq	s3,gs,ncbi	gs.US,s3.us-east-1,ncbi.public	SRX8829241	Illumina HiSeq 4000	PAIRED	PolyA	TRANSCRIPTOMIC	Humulus lupulus	ILLUMINA	2021-07-01T00:00:00Z	2020-07-27T06:41:00Z	1	D3_2	SRP273665	D3_2	missing	female inflorescence	Plant	uncalculated	uncalculated	missing	missing
SRR12329027	Humulus lupulus		flowering		female	RNA-Seq	200	10957063400	PRJNA648745	SAMN15647439	7434366170	COLLEGE OF AGRONOMY	public	fastq,run.zq,sra	ncbi,s3,gs	gs.US,ncbi.public,s3.us-east-1	SRX8829239	Illumina HiSeq 4000	PAIRED	PolyA	TRANSCRIPTOMIC	Humulus lupulus	ILLUMINA	2021-07-01T00:00:00Z	2020-07-27T06:36:00Z	1	D2_3	SRP273665	D2_3	missing	female inflorescence	Plant	uncalculated	uncalculated	missing	missing
SRR12329024	Humulus lupulus		flowering		female	RNA-Seq	200	10999841600	PRJNA648745	SAMN15647442	7446166387	COLLEGE OF AGRONOMY	public	run.zq,sra,fastq	s3,ncbi,gs	s3.us-east-1,gs.US,ncbi.public	SRX8829242	Illumina HiSeq 4000	PAIRED	PolyA	TRANSCRIPTOMIC	Humulus lupulus	ILLUMINA	2021-07-01T00:00:00Z	2020-07-27T06:35:00Z	1	D3_3	SRP273665	D3_3	missing	female inflorescence	Plant	uncalculated	uncalculated	missing	missing
SRR12329023	Humulus lupulus		flowering		female	RNA-Seq	200	11120762400	PRJNA648745	SAMN15647434	7453704341	COLLEGE OF AGRONOMY	public	sra,run.zq,fastq	gs,s3,ncbi	gs.US,s3.us-east-1,ncbi.public	SRX8829243	Illumina HiSeq 4000	PAIRED	PolyA	TRANSCRIPTOMIC	Humulus lupulus	ILLUMINA	2021-07-01T00:00:00Z	2020-07-27T06:41:00Z	1	D1_1	SRP273665	D1_1	missing	female inflorescence	Plant	uncalculated	uncalculated	missing	missing
SRR12329019	Humulus lupulus		flowering		female	RNA-Seq	200	11074489400	PRJNA648745	SAMN15647438	7466117262	COLLEGE OF AGRONOMY	public	fastq,sra,run.zq	gs,ncbi,s3	s3.us-east-1,gs.US,ncbi.public	SRX8829247	Illumina HiSeq 4000	PAIRED	PolyA	TRANSCRIPTOMIC	Humulus lupulus	ILLUMINA	2021-07-01T00:00:00Z	2020-07-27T06:46:00Z	1	D2_2	SRP273665	D2_2	missing	female inflorescence	Plant	uncalculated	uncalculated	missing	missing
SRR10320794	Humulus lupulus	cone	flowering	Cascade		RNA-Seq	202	20486155624	PRJNA578754	SAMN13071559	8131685783	GEO	public	fastq,sra,run.zq	s3,gs,ncbi	ncbi.public,s3.us-east-1,gs.US	SRX7031665	Illumina HiSeq 3000	PAIRED	cDNA	TRANSCRIPTOMIC	Humulus lupulus	ILLUMINA	2019-10-24T00:00:00Z	2019-10-24T00:16:00Z	1	GSM4134151	SRP226517		Cascade	meristem
SRR10320793	Humulus lupulus	cone	flowering	Cascade		RNA-Seq	202	20899490044	PRJNA578754	SAMN13071560	8201349773	GEO	public	run.zq,sra,fastq	s3,gs,ncbi	s3.us-east-1,gs.US,ncbi.public	SRX7031664	Illumina HiSeq 3000	PAIRED	cDNA	TRANSCRIPTOMIC	Humulus lupulus	ILLUMINA	2019-10-24T00:00:00Z	2019-10-24T00:43:00Z	1	GSM4134150	SRP226517		Cascade	meristem
SRR10320792	Humulus lupulus	leaf	vegetative	Cascade		RNA-Seq	202	23203923820	PRJNA578754	SAMN13071561	9465378713	GEO	public	fastq,run.zq,sra	s3,ncbi,gs	ncbi.public,s3.us-east-1,gs.US	SRX7031663	Illumina HiSeq 3000	PAIRED	cDNA	TRANSCRIPTOMIC	Humulus lupulus	ILLUMINA	2019-10-24T00:00:00Z	2019-10-24T00:33:00Z	1	GSM4134149	SRP226517		Cascade	leaf
SRR10320791	Humulus lupulus	leaf	vegetative	Cascade		RNA-Seq	202	23786505152	PRJNA578754	SAMN13071562	9681782897	GEO	public	sra,run.zq,fastq	gs,ncbi,s3	ncbi.public,gs.US,s3.us-east-1	SRX7031662	Illumina HiSeq 3000	PAIRED	cDNA	TRANSCRIPTOMIC	Humulus lupulus	ILLUMINA	2019-10-24T00:00:00Z	2019-10-24T00:53:00Z	1	GSM4134148	SRP226517		Cascade	leaf
SRR10320796	Humulus lupulus	stem	flowering	Cascade		RNA-Seq	202	29433448684	PRJNA578754	SAMN13071557	11438825199	GEO	public	sra,run.zq,fastq	gs,ncbi,s3	ncbi.public,gs.US,s3.us-east-1	SRX7031667	Illumina HiSeq 3000	PAIRED	cDNA	TRANSCRIPTOMIC	Humulus lupulus	ILLUMINA	2019-10-24T00:00:00Z	2019-10-24T01:22:00Z	1	GSM4134153	SRP226517		Cascade	stem
SRR10320795	Humulus lupulus	stem	flowering	Cascade		RNA-Seq	202	29921774392	PRJNA578754	SAMN13071558	11494611616	GEO	public	sra,fastq,run.zq	gs,ncbi,s3	ncbi.public,s3.us-east-1,gs.US	SRX7031666	Illumina HiSeq 3000	PAIRED	cDNA	TRANSCRIPTOMIC	Humulus lupulus	ILLUMINA	2019-10-24T00:00:00Z	2019-10-24T01:12:00Z	1	GSM4134152	SRP226517		Cascade	stem
SRR22957817	Humulus lupulus	leaf	flowering	Osvald's Clones	female	RNA-Seq	300	38372810400	PRJNA917062	SAMN32518844	12184411146	UAE UNIVERSITY	public	fastq,run.zq,sra	s3,ncbi,gs	ncbi.public,s3.us-east-1,gs.US	SRX18914503	Illumina HiSeq 2500	PAIRED	RANDOM PCR	TRANSCRIPTOMIC	Humulus lupulus	ILLUMINA	2023-01-03T00:00:00Z	2023-01-03T15:59:00Z	1	LG_AB2	SRP415597	lib_LG_AB2	Osvald's clone 82	Lupulin gland	Plant	Czech Republic	Europe	Czech Republic: Ceske Budejovice	Cone
SRR4242068	Humulus lupulus	whole plant	harvest	Celeia	female	RNA-Seq	200	34806538400	PRJNA342762	SAMN05767836	21521174639	UNIVERSITY OF LJUBLJANA, BIOTECHNICAL FACULTY	public	fastq,run.zq,sra	gs,ncbi,s3	gs.US,ncbi.public,s3.us-east-1	SRX2162946	Illumina HiSeq 2000	PAIRED	RANDOM	TRANSCRIPTOMIC	Humulus lupulus	ILLUMINA	2016-09-19T00:00:00Z	2016-09-14T04:49:00Z	1	Hop, cultivar 'Celeia'	SRP089843	Library_Celeia	Celeia	roots\, sprouts\, leaves\, stems\, flowers\, cones	Plant	Slovenia	Europe	Slovenia: Zalec	from sprouting until harvest
[truncated: 32 more columns]
